# Supplementary material for: Health inequality and improvement gap in the prevalence of gynecological cancers among perimenopausal women globally, 1990–2019
Source: BMC Public Health. 2025 Feb 12;25:590. doi: 10.1186/s12889-025-21807-3 (PMC11823132; doi:10.1186/s12889-025-21807-3)
Supplement: Supplementary file 1 — Supplementary Material 1 [file 12889_2025_21807_MOESM1_ESM.xlsx]

## Sheet: Table S1
Table S1. Number, Prevalence, and Average Annual Percentage Change in Female Genital Cancers by Region, 1990 and 2019
	45-49						50-54
	1990		2019				1990		2019
	Prevalence Case [*103(95% UI)]	Prevalence rate per100,100(95%UI)	Prevalence Case [*103(95% UI)]	Prevalence rate per100,100(95%UI)	P value	AAPC [%(95% CI)]	Prevalence Case [*103(95% UI)]	Prevalence rate per100,100(95%UI)	Prevalence Case [*103(95% UI)]	Prevalence rate per100,100(95%UI)	P value	AAPC [%(95% CI)]
Cervical cancer
Andean Latin America	2.53(1.92,3.22)	356.08(269.89,453.47)	6.94(4.89,9.73)	391.60(275.78,548.75)	0.107	0.24(-0.05 , 0.54)	2.08(1.66,2.60)	359.71(286.90,449.41)	6.21(4.21,8.72)	404.26(274.08,567.53)	0.22	0.33(-0.2 , 0.86)
Australasia	0.99(0.75,1.17)	174.75(132.43,207.22)	1.16(0.78,1.66)	115.07(77.52,164.36)	0	-1.25(-1.53 , -0.97)	0.77(0.62,0.90)	163.26(132.29,190.78)	1.02(0.69,1.45)	108.94(73.99,155.78)	0	-1.22(-1.71 , -0.72)
Caribbean	2.39(1.93,2.87)	302.55(244.90,363.36)	4.47(3.43,5.65)	303.97(233.16,383.92)	0.423	0.05(-0.07 , 0.16)	1.92(1.59,2.30)	290.63(240.53,348.01)	3.97(3.04,5.03)	284.41(217.64,360.45)	0.667	-0.05(-0.3 , 0.19)
Central Asia	2.38(2.08,2.81)	203.21(176.91,239.72)	6.30(5.04,7.60)	236.65(189.36,285.81)	0.001	0.66(0.27 , 1.06)	3.24(2.84,3.73)	211.27(184.73,243.06)	5.18(4.27,6.22)	206.98(170.71,248.86)	0.617	-0.06(-0.28 , 0.17)
Central Europe	8.82(7.88,9.98)	262.86(234.86,297.42)	10.63(8.30,13.01)	264.81(206.66,324.03)	0.45	0.1(-0.16 , 0.37)	7.72(6.86,8.75)	217.20(193.03,246.25)	9.13(6.92,11.19)	244.43(185.40,299.64)	0.012	0.3(0.07 , 0.54)
Central Latin America	9.56(8.68,10.33)	320.07(290.43,345.58)	20.03(15.82,25.51)	261.54(206.51,333.16)	0	-0.61(-0.94 , -0.29)	7.09(6.51,7.64)	285.88(262.76,308.04)	16.03(12.76,20.31)	234.55(186.65,297.14)	0	-0.68(-0.96 , -0.4)
Central Sub-Saharan Africa	2.72(1.67,4.13)	303.24(186.27,460.71)	6.76(4.14,10.52)	293.81(179.97,457.49)	0.41	-0.12(-0.39 , 0.16)	2.52(1.57,3.74)	319.36(199.27,473.23)	5.65(3.36,8.83)	297.25(176.69,464.99)	0.053	-0.31(-0.63 , 0)
East Asia	22.07(17.04,38.51)	86.53(66.80,150.96)	102.59(54.53,134.12)	166.96(88.74,218.26)	0	2.31(1.39 , 3.25)	19.70(15.37,34.43)	83.62(65.23,146.16)	106.16(54.19,140.48)	165.36(84.41,218.82)	0	2.62(2.21 , 3.02)
Eastern Europe	9.24(8.15,10.74)	163.80(144.53,190.45)	16.85(13.29,20.71)	227.53(179.44,279.76)	0	1.42(0.67 , 2.17)	13.64(12.04,15.49)	160.42(141.54,182.17)	13.10(10.55,15.97)	188.82(152.01,230.16)	0.016	0.78(0.14 , 1.42)
Eastern Sub-Saharan Africa	9.58(7.16,12.45)	334.10(249.54,434.24)	22.30(15.92,29.89)	317.52(226.63,425.48)	0	-0.22(-0.3 , -0.13)	7.79(5.72,9.93)	330.64(242.51,421.17)	16.61(11.81,22.33)	313.06(222.59,420.93)	0	-0.19(-0.26 , -0.12)
Global	186.99(167.32,216.77)	164.19(146.91,190.34)	412.34(344.49,464.41)	175.14(146.32,197.26)	0.042	0.27(0.01 , 0.54)	163.90(148.63,193.19)	156.19(141.63,184.09)	375.42(306.24,423.27)	171.24(139.69,193.07)	0.003	0.32(0.11 , 0.53)
High-income Asia Pacific	9.37(8.06,11.26)	161.50(138.79,194.07)	13.75(10.00,17.57)	185.94(135.17,237.57)	0	0.51(0.28 , 0.74)	8.79(7.62,10.45)	167.50(145.22,199.03)	11.65(8.83,14.63)	173.20(131.21,217.44)	0.09	0.17(-0.03 , 0.37)
High-income North America	11.88(9.85,12.75)	149.85(124.23,160.91)	15.06(11.74,18.86)	129.35(100.82,161.95)	0	-0.5(-0.71 , -0.29)	8.86(7.70,9.46)	135.64(117.90,144.87)	13.81(10.96,17.00)	116.90(92.74,143.81)	0	-0.4(-0.54 , -0.27)
North Africa and Middle East	3.99(2.77,4.88)	68.64(47.56,83.81)	10.81(7.64,13.79)	67.75(47.90,86.41)	0.4	-0.05(-0.18 , 0.07)	3.24(2.20,4.06)	64.65(43.90,81.02)	8.79(6.24,10.97)	66.05(46.86,82.41)	0.011	0.07(0.01 , 0.12)
Oceania	0.35(0.24,0.48)	308.74(209.60,423.90)	0.90(0.57,1.36)	299.13(188.23,452.71)	0.744	-0.06(-0.39 , 0.28)	0.28(0.19,0.39)	307.64(212.13,424.64)	0.73(0.47,1.08)	300.10(193.69,446.10)	0.112	-0.11(-0.24 , 0.02)
South Asia	31.17(24.23,37.93)	150.17(116.72,182.73)	64.80(50.34,82.27)	138.21(107.36,175.45)	0.576	-0.18(-0.80 , 0.45)	25.14(19.21,31.61)	148.92(113.82,187.28)	60.65(46.23,77.94)	154.61(117.86,198.68)	0.556	0.28(-0.66 , 1.44)
Southeast Asia	19.70(14.95,24.54)	213.62(162.19,266.11)	40.87(31.58,53.43)	189.60(146.50,247.87)	0	-0.42(-0.61 , -0.22)	18.05(13.76,22.30)	220.92(168.48,272.95)	39.31(30.47,50.73)	202.70(157.11,261.56)	0	-0.32(-0.43 , -0.22)
Southern Latin America	4.17(3.44,5.02)	324.50(267.98,390.88)	6.90(4.67,9.83)	328.31(222.41,467.65)	0.321	0.14(-0.14 , 0.42)	2.87(2.39,3.45)	252.99(210.47,304.30)	5.26(3.59,7.42)	277.14(189.22,391.19)	0.002	0.4(0.14 , 0.66)
Southern Sub-Saharan Africa	3.43(2.51,4.31)	356.83(261.56,448.51)	6.89(4.73,9.19)	340.21(233.44,453.90)	0.694	-0.2(-1.21 , 0.81)	2.48(1.83,3.15)	306.75(226.96,390.50)	5.40(3.92,6.92)	311.17(225.77,398.22)	0.976	0.01(-0.8 , 0.84)
Tropical Latin America	8.52(7.69,9.66)	266.78(240.81,302.23)	15.77(14.17,18.64)	218.49(196.32,258.21)	0	-0.7(-0.86 , -0.54)	6.86(6.18,7.68)	253.49(228.46,283.68)	12.93(11.56,16.00)	191.20(170.95,236.68)	0	-0.98(-1.12 , -0.84)
Western Europe	16.88(15.21,18.51)	148.78(134.10,163.23)	20.02(15.92,24.59)	130.59(103.86,160.42)	0	-0.52(-0.65 , -0.39)	15.22(13.43,16.86)	132.26(116.74,146.48)	19.39(15.39,23.64)	119.90(95.16,146.19)	0	-0.37(-0.58 , -0.17)
Western Sub-Saharan Africa	7.25(5.51,9.30)	244.11(185.64,313.05)	18.53(13.75,24.40)	224.59(166.69,295.67)	0	-0.31(-0.36 , -0.27)	5.64(4.35,7.20))	238.56(183.65,304.29)	14.44(10.82,19.13)	216.73(162.45,287.10)	0.039	-0.33(-0.64 , -0.02)
Ovarian cancer
Andean Latin America	0.20(0.14,0.29)	27.60(19.31,40.86)	1.10(0.75,1.51)	61.95(42.36,85.45)	0	2.85(2.55 , 3.15)	0.17(0.12,0.24)	29.22(21.25,41.65)	0.94(0.66,1.29)	61.08(42.76,84.27)	0	2.55(2.35 , 2.76)
Australasia	0.54(0.43,0.63)	94.82(76.15,111.03)	0.64(0.46,0.89)	63.06(45.21,87.70)	0	-1.47(-1.98 , -0.96)	0.56(0.47,0.64)	118.94(100.62,134.78)	0.76(0.53,1.08)	81.07(56.96,115.63)	0	-1.42(-1.62 , -1.21)
Caribbean	0.14(0.11,0.21)	17.77(14.53,26.51)	0.79(0.54,1.05)	53.45(37.03,71.28)	0	3.97(3.72 , 4.22)	0.11(0.09,0.18)	17.31(14.22,27.25)	0.76(0.52,1.02)	54.55(37.45,73.13)	0	4.11(3.85 , 4.37)
Central Asia	0.55(0.45,0.67)	47.27(38.03,57.07)	1.79(1.49,2.12)	67.25(55.82,79.83)	0	1.33(0.96 , 1.7)	0.78(0.63,0.93)	50.64(41.22,60.34)	1.67(1.39,1.97)	66.73(55.43,78.60)	0	0.89(0.57 , 1.22)
Central Europe	4.03(3.63,4.37)	120.01(108.25,130.35)	5.06(4.13,6.10)	125.94(102.83,151.88)	0.14	0.18(-0.06 , 0.43)	4.27(3.97,4.57)	120.21(111.60,128.56)	5.03(4.18,6.02)	134.68(112.07,161.14)	0	0.44(0.35 , 0.52)
Central Latin America	1.14(1.06,1.26)	38.22(35.48,42.26)	5.63(4.51,6.91)	73.49(58.89,90.28)	0	2.32(2.09 , 2.55)	0.98(0.91,1.10)	39.68(36.89,44.18)	4.78(3.92,5.92)	69.96(57.40,86.64)	0	2.04(1.83 , 2.26)
Central Sub-Saharan Africa	0.11(0.06,0.26)	12.69(6.48,29.53)	0.48(0.28,0.85)	20.95(11.98,36.95)	0	1.71(1.57 , 1.85)	0.13(0.07,0.31)	16.98(8.57,38.75)	0.50(0.29,0.86)	26.38(15.21,45.39)	0	1.5(1.41 , 1.59)
East Asia	5.86(4.42,8.05)	22.96(17.34,31.54)	28.72(21.50,37.11)	46.74(34.99,60.39)	0	2.58(2.32 , 2.84)	5.67(4.37,8.28)	24.07(18.53,35.16)	33.32(24.07,42.01)	51.90(37.49,65.44)	0	2.6(2.41 , 2.8)
Eastern Europe	6.21(4.88,7.05)	110.11(86.60,125.02)	9.61(7.71,11.85)	129.78(104.11,160.05)	0.051	0.56(0 , 1.13)	9.28(7.94,10.31)	109.18(93.32,121.19)	8.79(7.13,10.89)	126.70(102.80,156.96)	0	0.41(0.19 , 0.63)
Eastern Sub-Saharan Africa	0.62(0.36,1.49)	21.76(12.58,51.85)	2.77(2.10,3.49)	39.43(29.86,49.72)	0	2.11(2.03 , 2.19)	0.71(0.42,1.66)	30.10(18.01,70.47)	2.74(2.10,3.49)	51.68(39.60,65.69)	0	1.88(1.75 , 2.01)
Global	60.09(54.12,68.10)	52.76(47.52,59.79)	142.97(124.43,162.59)	60.73(52.85,69.06)	0	0.55(0.4 , 0.71)	63.96(58.54,72.64)	60.95(55.79,69.23)	148.79(129.00,168.50)	67.87(58.84,76.86)	0	0.33(0.16 , 0.5)
High-income Asia Pacific	3.86(3.34,4.35)	66.46(57.61,74.97)	6.36(4.96,7.95)	85.99(67.13,107.53)	0	0.85(0.68 , 1.02)	3.49(3.17,3.88)	66.57(60.37,73.93)	6.06(4.77,7.45)	90.01(70.93,110.71)	0	1.05(0.93 , 1.17)
High-income North America	9.49(8.57,10.05)	119.75(108.06,126.80)	9.56(7.50,12.09)	82.13(64.39,103.86)	0	-1.43(-1.66 , -1.19)	8.83(8.19,9.32)	135.18(125.46,142.63)	11.27(8.83,14.22)	95.40(74.73,120.33)	0	-1.41(-1.51 , -1.3)
North Africa and Middle East	1.50(0.99,2.84)	25.83(17.02,48.86)	7.82(6.09,9.49)	49.04(38.16,59.46)	0	2.17(2.06 , 2.27)	1.43(0.99,2.67)	28.51(19.71,53.39)	6.80(5.29,8.15)	51.10(39.76,61.19)	0	2.01(1.95 , 2.08)
Oceania	0.03(0.02,0.06)	24.02(15.72,51.06)	0.12(0.07,0.25)	40.91(24.69,81.97)	0	1.93(1.6 , 2.25)	0.02(0.01,0.05)	24.43(16.19,49.28)	0.10(0.06,0.18)	41.46(25.18,72.60)	0	1.86(1.69 , 2.03)
South Asia	4.04(2.87,6.13)	19.47(13.84,29.51)	20.67(14.80,26.72)	44.09(31.57,56.98)	0	2.91(2.64 , 3.17)	4.46(3.20,6.69)	26.41(18.95,39.66)	22.10(15.87,29.14)	56.33(40.45,74.29)	0	2.64(2.18 , 3.10)
Southeast Asia	4.06(3.15,5.99)	44.09(34.17,64.97)	18.25(13.73,25.76)	84.64(63.71,119.49)	0	2.27(2.18 , 2.36)	3.88(3.11,5.61)	47.45(38.04,68.63)	16.52(12.50,22.99)	85.16(64.43,118.53)	0	2.03(2 , 2.07)
Southern Latin America	0.78(0.61,1.00)	60.47(47.71,78.09)	1.68(1.16,2.37)	79.74(55.41,113.03)	0	0.95(0.73 , 1.18)	0.75(0.58,0.95)	66.18(51.39,83.39)	1.53(1.09,2.08)	80.66(57.69,109.68)	0	0.61(0.51 , 0.72)
Southern Sub-Saharan Africa	0.28(0.23,0.36)	29.22(23.50,37.78)	0.85(0.59,1.15)	42.02(29.17,56.87)	0	1.17(0.66 , 1.68)	0.27(0.22,0.34)	33.70(27.80,42.19)	0.86(0.64,1.09)	49.47(37.00,62.95)	0	1.32(1 , 1.65)
Tropical Latin America	1.30(1.19,1.41)	40.65(37.39,44.25)	3.87(3.40,4.37)	53.63(47.06,60.53)	0	0.97(0.84 , 1.11)	1.22(1.11,1.32)	45.08(41.16,48.89)	3.67(3.28,4.09)	54.28(48.49,60.53)	0	0.7(0.58 , 0.83)
Western Europe	14.95(12.07,16.02)	131.77(106.46,141.27)	15.06(12.52,18.44)	98.22(81.65,120.30)	0	-1.2(-1.3 , -1.11)	16.49(14.16,17.66)	143.34(123.08,153.51)	18.31(15.15,22.39)	113.24(93.71,138.47)	0	-0.93(-1.04 , -0.81)
Western Sub-Saharan Africa	0.40(0.29,0.57)	13.37(9.82,19.35)	2.15(1.47,3.09)	26.07(17.81,37.41)	0	2.34(2.19 , 2.49)	0.44(0.32,0.67)	18.73(13.49,28.37)	2.28(1.62,3.17)	34.21(24.24,47.59)	0	2.1(1.93 , 2.27)
Uterine cancer
Andean Latin America	0.55(0.38,0.71)	77.63(53.79,99.62)	2.13(1.43,3.09)	120.39(80.49,174.25)	0	1.41(1.08 , 1.74)	0.69(0.50,0.88)	118.37(85.56,151.64)	2.99(2.07,4.26)	194.66(134.57,277.13)	0	1.73(1.42 , 2.05)
Australasia	0.46(0.38,0.57)	81.95(66.87,100.38)	1.09(0.77,1.54)	107.63(76.58,152.34)	0	0.98(0.54 , 1.42)	0.89(0.74,1.07)	189.06(156.85,226.28)	2.04(1.47,2.80)	218.57(157.42,300.09)	0.11	0.58(-0.13 , 1.3)
Caribbean	1.05(0.88,1.25)	133.13(110.87,157.83)	2.75(2.09,3.59)	187.09(141.99,243.82)	0	1.09(0.62 , 1.56)	1.37(1.15,1.63)	207.74(174.66,246.01)	4.40(3.40,5.83)	315.03(243.39,417.12)	0	1.50(1.06 , 1.95)
Central Asia	1.40(1.23,1.61)	119.75(104.48,137.02)	4.44(3.69,5.32)	166.80(138.74,199.99)	0	1.21(0.82 , 1.61)	3.61(3.17,4.13)	235.33(206.81,269.09)	6.62(5.49,7.92)	264.52(219.34,316.79)	0.384	0.21(-0.26 , 0.67)
Central Europe	5.47(5.02,5.99)	162.99(149.64,178.39)	8.58(7.06,10.49)	213.67(175.96,261.40)	0	0.84(0.65 , 1.02)	10.16(9.35,11.10)	286.08(263.12,312.35)	17.12(14.10,20.52)	458.46(377.72,549.54)	0	1.59(1.38 , 1.8)
Central Latin America	1.31(1.20,1.43)	43.97(40.32,47.83)	6.25(5.06,7.70)	81.59(66.11,100.58)	0	2.39(1.92 , 2.87)	1.81(1.68,1.98)	73.18(67.61,79.78)	9.68(7.86,11.87)	141.56(114.94,173.64)	0	2.37(1.94 , 2.81)
Central Sub-Saharan Africa	0.14(0.09,0.22)	15.88(10.13,24.29)	0.44(0.27,0.71)	18.93(11.61,30.65)	0	0.59(0.29 , 0.89)	0.25(0.16,0.39)	32.27(20.48,49.10)	0.76(0.47,1.21)	39.81(24.98,63.94)	0.002	0.66(0.24 , 1.08)
East Asia	17.70(11.88,22.35)	69.38(46.57,87.63)	66.28(49.74,89.93)	107.86(80.95,146.34)	0.011	1.62(0.36 , 2.89)	27.97(19.94,35.51)	118.73(84.64,150.75)	118.75(90.29,163.02)	184.98(140.64,253.94)	0	1.5(0.94 , 2.05)
Eastern Europe	14.95(13.73,16.45)	265.13(243.46,291.73)	26.21(21.28,31.73)	353.98(287.49,428.57)	0.043	1.58(0.05 , 3.15)	42.63(39.90,45.69)	501.30(469.20,537.31)	45.83(37.36,55.05)	660.55(538.46,793.44)	0	1.22(0.63 , 1.81)
Eastern Sub-Saharan Africa	0.51(0.35,0.67)	17.73(12.08,23.19)	1.63(1.15,2.14)	23.19(16.38,30.44)	0	0.94(0.65 , 1.24)	0.81(0.57,1.04)	34.18(24.34,44.02)	2.47(1.79,3.25)	46.52(33.70,61.30)	0	1.04(0.86 , 1.21)
Global	89.01(79.00,95.17)	78.15(69.36,83.57)	238.75(212.42,267.35)	101.41(90.23,113.56)	0	0.99(0.44 , 1.55)	169.44(156.04,180.26)	161.47(148.70,171.78)	438.38(390.11,494.74)	199.96(177.94,225.67)	0	0.64(0.37 , 0.92)
High-income Asia Pacific	6.29(5.26,7.16)	108.42(90.56,123.36)	16.35(12.70,20.92)	221.10(171.79,282.94)	0	2.63(2.12 , 3.15)	9.07(7.69,10.24)	172.76(146.58,195.13)	26.03(19.99,33.42)	386.88(297.14,496.66)	0	2.83(2.34 , 3.31)
High-income North America	12.40(11.66,13.16)	156.48(147.15,166.03)	27.72(22.01,34.45)	238.07(189.02,295.88)	0	1.62(1.38 , 1.87)	22.08(20.85,23.27)	338.12(319.14,356.25)	62.35(50.26,78.34)	527.57(425.29,662.91)	0	1.44(0.64 , 2.25)
North Africa and Middle East	1.88(1.24,2.45)	32.25(21.35,42.04)	9.72(6.16,12.10)	60.93(38.60,75.87)	0	2.18(1.90 , 2.46)	2.71(1.95,3.60)	54.16(38.93,71.87)	14.92(9.76,18.93)	112.08(73.31,142.19)	0	2.53(2.37 , 2.69)
Oceania	0.09(0.06,0.12)	80.74(53.32,109.14)	0.31(0.16,0.48)	102.72(54.11,160.87)	0	0.88(0.47 , 1.29)	0.13(0.09,0.17)	137.17(94.46,188.93)	0.43(0.24,0.62)	176.21(97.35,256.51)	0	0.84(0.56 , 1.12)
South Asia	2.45(1.88,3.12)	11.81(9.06,15.03)	10.62(7.95,13.51)	22.64(16.95,28.81)	0	2.32(1.80 , 2.84)	4.07(3.07,5.22)	24.13(18.18,30.95)	20.33(14.80,26.31)	51.83(37.74,67.06)	0	2.87(2.06 , 3.69)
Southeast Asia	5.43(3.43,6.59)	58.84(37.25,71.43)	18.43(10.92,23.40)	85.51(50.67,108.56)	0	1.27(1.08 , 1.46)	8.29(5.61,10.19)	101.51(68.67,124.78)	29.09(17.79,36.35)	150.01(91.70,187.40)	0	1.35(1.27 , 1.42)
Southern Latin America	0.82(0.67,0.98)	63.66(52.45,76.27)	1.31(0.90,1.88)	62.15(42.92,89.56)	0.304	-0.24(-0.7 , 0.22)	1.30(1.09,1.54)	114.77(95.68,135.73)	2.47(1.69,3.49)	130.02(89.15,183.99)	0.002	0.38(0.14 , 0.63)
Southern Sub-Saharan Africa	0.25(0.19,0.32)	26.53(19.32,33.17)	0.58(0.40,0.79)	28.61(19.53,39.02)	0.876	0.07(-0.77 , 0.91)	0.35(0.27,0.43)	43.42(33.48,53.62)	0.97(0.71,1.28)	55.91(40.77,73.88)	0.009	0.9(0.22 , 1.59)
Tropical Latin America	1.82(1.65,2.02)	56.99(51.50,63.32)	5.33(4.72,6.03)	73.80(65.41,83.60)	0	0.9(0.7 , 1.1)	2.66(2.39,2.95)	98.37(88.46,109.20)	8.65(7.64,9.66)	127.99(113.06,142.94)	0	0.96(0.8 , 1.12)
Western Europe	13.76(12.85,14.74)	121.34(113.32,129.99)	27.70(22.83,33.25)	180.69(148.93,216.93)	0	1.36(1.11 , 1.6)	28.06(26.09,30.07)	243.86(226.71,261.35)	60.66(50.62,71.67)	375.14(313.06,443.27)	0	1.55(1.31 , 1.79)
Western Sub-Saharan Africa	0.26(0.19,0.36)	8.62(6.51,12.21)	0.90(0.67,1.27)	10.85(8.11,15.34)	0	0.78(0.34 , 1.21)	0.51(0.39,0.69)	21.47(16.54,28.98)	1.83(1.36,2.61)	27.40(20.39,39.20)	0	0.79(0.6 , 0.98)

## Sheet: Table S2
Table S2. Trends in YLL rates for cervical, ovarian, and uterine cancer in perimenopausal women, by region, 1990-2019
	cervical cancer		ovarian cancer		Unterine cancer			cervical cancer		ovarian cancer		Unterine cancer
	AAPC [%(95% CI)]	P value	AAPC [%(95% CI)]	P value	AAPC [%(95% CI)]	P value		AAPC [%(95% CI)]	P value	AAPC [%(95% CI)]	P value	AAPC [%(95% CI)]	P value
45-49							50-54
Andean Latin America	-1.94 (-2.09 , -1.8)	0	1.36 (1.21 , 1.51)	0	-1.75(-1.9 , -1.6)	0		-1.76(-2.47 , -1.06)	0	1.38(1.17 , 1.6)	0	-1.44(-1.58 , -1.3)	0
Australasia	-2.65(-2.86 , -2.43)	0	-2.27(-2.43 , -2.12)	0	-0.24(-0.58 , 0.1)	0.17		-2.33(-2.67 , -2)	0	-1.93(-2.23 , -1.63)	0	-0.74(-1.19 , -0.28)	0.002
Caribbean	-0.59(-0.79 , -0.39)	0	3.14(2.91 , 3.37)	0	0.26(-0.21 , 0.73)	0.278		-0.97(-1.08 , -0.86)	0	3.34(3.11 , 3.58)	0	0.35(0.07 , 0.64)	0.014
Central Asia	0.06(-0.44 , 0.56)	0.817	0.82(0.35 , 1.3)	0.001	-0.18(-0.8 , 0.45)	0.576		-0.55(-0.74 , -0.37)	0	0.58(0.42 , 0.75)	0	-1.27(-1.7 , -0.83)	0
Central Europe	-1.24(-1.41 , -1.06)	0	-0.75(-0.94 , -0.57)	0	-1.65(-1.99 , -1.3)	0		-1.03(-1.2 , -0.86)	0	-0.29(-0.36 , -0.21)	0	-0.89(-1.09 , -0.7)	0
Central Latin America	-2.23(-2.47 , -2)	0	1.16(0.86 , 1.45)	0	-0.33(-0.54 , -0.12)	0.002		-2.25(-2.45 , -2.05)	0	1.13(0.94 , 1.31)	0	-0.2(-0.77 , 0.37)	0.494
Central Sub-Saharan Africa	-0.86(-1.04 , -0.68)	0	1.07(0.94 , 1.21)	0	-0.78(-0.88 , -0.68)	0		-0.91(-1 , -0.82)	0	1.04(0.97 , 1.12)	0	-0.67(-0.71 , -0.63)	0
East Asia	-0.15(-0.83 , 0.53)	0.657	0.75(0.47 , 1.04)	0	-2.62(-3.84 , -1.39)	0		-0.06(-0.47 , 0.35)	0.782	1.13(0.94 , 1.32)	0	-2.88(-3.32 , -2.43)	0
Eastern Europe	0.01(-0.58 , 0.6)	0.97	-0.24(-0.98 , 0.5)	0.525	-0.41(-1.56 , 0.76)	0.494		-0.56(-1.32 , 0.21)	0.155	-0.17(-0.82 , 0.48)	0.604	-0.45(-1.58 , 0.69)	0.439
Eastern Sub-Saharan Africa	-1.2(-1.26 , -1.14)	0	1.27(1.21 , 1.33)	0	-0.89(-0.97 , -0.81)	0		-1.06(-1.13 , -1)	0	1.32(1.25 , 1.38)	0	-0.8(-0.89 , -0.71)	0
Global	-0.99(-1.13 , -0.86)	0	0.02(-0.08 , 0.12)	0.725	-1.15(-1.98 , -0.32)	0.007		-0.86(-1.21 , -0.51)	0	-0.14(-0.24 , -0.05)	0.003	-1.3(-1.43 , -1.17)	0
High-income Asia Pacific	-0.75(-1.02 , -0.49)	0	-0.74(-0.89 , -0.59)	0	-0.36(-0.65 , -0.07)	0.016		-1.14(-1.27 , -1.02)	0	-0.45(-0.62 , -0.28)	0	-0.05(-0.61 , 0.52)	0.873
High-income North America	-0.97(-1.04 , -0.91)	0	-1.69(-1.95 , -1.44)	0	0.49(0.16 , 0.83)	0.004		-0.93(-1 , -0.87)	0	-1.55(-1.81 , -1.28)	0	0.57(0.3 , 0.83)	0
North Africa and Middle East	-1.55(-1.64 , -1.47)	0	0.84(0.77 , 0.91)	0	-0.74(-0.92 , -0.57)	0		-1.47(-1.54 , -1.39)	0	0.85(0.82 , 0.88)	0	-0.5(-0.61 , -0.38)	0
Oceania	-0.44(-0.59 , -0.29)	0	1.28(1.11 , 1.45)	0	0.63(0.48 , 0.77)	0		-0.54(-0.65 , -0.42)	0	1.28(1.15 , 1.42)	0	0.51(0.41 , 0.61)	0
South Asia	-1.55(-2.21 , -0.89)	0	1.99(1.82 , 2.16)"	0	0.05(-0.34 , 0.43)"	0.808		-1.06(-1.64 , -0.48)	0.022	1.85(1.59 , 2.12)	0	0.39(-0.03 , 0.82)	0.246
Southeast Asia	-1.74(-1.84 , -1.64)	0	1.03(0.97 , 1.09)	0	-0.35(-0.45 , -0.25)	0		-1.7(-1.77 , -1.64)	0	0.93(0.9 , 0.97)	0	-0.37(-0.43 , -0.31)	0
Southern Latin America	-1.12(-1.38 , -0.87)	0	-0.15(-0.31 , 0.01)	0.061	-2.25(-2.64 , -1.86)	0		-0.83(-1.07 , -0.59)	0	-0.25(-0.43 , -0.07)	0.007	-1.65(-1.95 , -1.35)	0
Southern Sub-Saharan Africa	-0.61(-2.04 , 0.85)	0.41	0.72(0.28 , 1.15)	0.001	-0.13(-1.16 , 0.92)	0.809		-0.32(-1.06 , 0.42)	0.399	0.97(0.65 , 1.29)	0	0.15(-0.49 , 0.8)	0.641
Tropical Latin America	-1.99(-2.19 , -1.78)	0	-0.03(-0.11 , 0.06)	0.523	-1.12(-1.26 , -0.97)	0		-2.24(-2.38 , -2.09)	0	-0.17(-0.32 , -0.02)	0.028	-1.14(-1.32 , -0.96)	0
Western Europe	-1.73(-1.9 , -1.56)	0	-2.03(-2.19 , -1.87)	0	-0.55(-0.68 , -0.42)	0		-1.55(-1.67 , -1.43)	0	-1.67(-1.83 , -1.51)	0	-0.33(-0.43 , -0.22)	0
Western Sub-Saharan Africa	-1.11(-1.25 , -0.97)	0	1.64(1.46 , 1.82)	0	-0.64(-0.87 , -0.41)	0		-1.01(-1.15 , -0.86)	0	1.55(1.41 , 1.68)	0	-0.58(-0.76 , -0.41)	0

## Sheet: Table S3
Table S3. The number of cases, prevalence rates, and average annual percentage change of cervical cancer among perimenopausal women in each country in 1990 and 2019.
Cervical cancer	45-49						50-54
	1990		2019				1990		2019
located name	Prevalence Case [*103(95% UI)]	Prevalence rate	Prevalence Case [*103(95% UI)]	Prevalence rate	P value	AAPC	Prevalence Case [*103(95% UI)]	Prevalence rate	Prevalence Case [*103(95% UI)]	Prevalence rate	P value	AAPC
Afghanistan	231.86(60.60,432.18)	95.85(25.05,178.66)	831.05(252.02,1518.15)	101.44(30.76,185.32)	0	0.23(0.15 , 0.32)	199.13(53.77,362.98)	91.74(24.77,167.22)	524.80(184.69,952.58)	92.14(32.43,167.25)	0.785	0.02(-0.1 , 0.13)
Albania	67.00(47.50,93.27)	110.12(78.08,153.30)	104.38(60.03,166.16)	116.06(66.75,184.76)	0.758	0.1(-0.51 , 0.71)	51.47(36.59,71.00)	87.03(61.87,120.06)	101.49(58.68,157.28)	105.43(60.97,163.40)	0.048	0.52(0 , 1.03)
Algeria	661.39(351.60,1013.94)	171.32(91.08,262.65)	1595.18(855.94,2565.79)	131.05(70.32,210.79)	0	-0.92(-1.23 , -0.6)	487.40(270.51,778.13)	134.07(74.41,214.04)	1129.78(629.52,1801.38)	109.62(61.08,174.78)	0	-0.77(-1.02 , -0.53)
American Samoa	1.66(0.99,2.58)	196.12(116.87,304.92)	3.73(2.28,5.84)	237.53(144.99,372.36)	0	0.76(0.46 , 1.06)	1.34(0.82,2.07)	201.78(123.80,312.00)	3.65(2.22,5.52)	229.72(139.99,347.53)	0	0.54(0.24 , 0.84)
Andorra	2.88(1.72,4.63)	191.30(114.22,307.92)	7.48(4.33,11.57)	195.63(113.37,302.79)	0.109	0.12(-0.03 , 0.27)	1.99(1.13,3.26)	164.70(93.17,268.78)	6.35(3.76,10.28)	178.30(105.54,288.85)	0	0.37(0.2 , 0.55)
Angola	488.42(261.01,834.77)	290.83(155.42,497.05)	1440.99(770.09,2428.70)	275.25(147.10,463.92)	0.266	-0.25(-0.69 , 0.19)	406.18(225.50,697.05)	303.28(168.37,520.47)	1199.89(651.85,2087.62)	278.41(151.25,484.40)	0.12	-0.28(-0.64 , 0.07)
Antigua and Barbuda	3.31(2.26,4.69)	257.81(175.94,365.39)	8.97(5.88,13.36)	260.55(170.89,388.09)	0.473	0.09(-0.15 , 0.33)	2.56(1.75,3.66)	252.10(172.19,361.30)	8.47(5.43,12.72)	262.51(168.37,394.42)	0.02	0.25(0.04 , 0.45)
Argentina	2387.16(1817.13,3161.00)	274.04(208.60,362.87)	5003.48(3174.54,7499.55)	365.51(231.90,547.85)	0	1.03(0.55 , 1.51)	1651.36(1253.30,2189.96)	211.85(160.78,280.94)	3739.42(2354.70,5493.68)	316.98(199.60,465.69)	0	1.52(1.2 , 1.84)
Armenia	142.25(106.35,183.00)	231.66(173.20,298.02)	231.74(156.10,334.27)	259.38(174.73,374.15)	0.461	0.29(-0.48 , 1.06)	234.95(179.70,308.72)	247.40(189.22,325.08)	191.17(133.31,266.60)	207.66(144.81,289.59)	0.031	-0.56(-1.07 , -0.05)
Australia	787.63(600.13,969.02)	166.43(126.81,204.76)	1014.93(641.27,1486.43)	119.77(75.67,175.41)	0	-0.97(-1.17 , -0.76)	626.79(495.61,754.39)	158.77(125.54,191.09)	897.91(570.96,1316.27)	115.56(73.48,169.40)	0.011	-0.88(-1.55 , -0.2)
Austria	583.30(435.26,758.90)	224.76(167.72,292.43)	378.07(244.94,567.73)	116.82(75.68,175.41)	0	-2.27(-2.79 , -1.74)	414.18(307.87,540.70)	184.28(136.98,240.57)	342.01(228.22,518.26)	96.55(64.43,146.31)	0	-2.2(-2.88 , -1.51)
Azerbaijan	166.01(117.35,236.48)	141.42(99.97,201.46)	488.45(289.49,771.64)	149.82(88.79,236.67)	0.26	0.22(-0.16 , 0.6)	297.33(216.47,406.49)	158.81(115.62,217.11)	516.70(306.20,836.68)	147.68(87.51,239.13)	0.059	-0.36(-0.73 , 0.01)
Bahamas	19.29(13.57,26.42)	334.96(235.61,458.63)	41.06(26.22,61.55)	291.37(186.08,436.72)	0.211	-0.57(-1.46 , 0.33)	14.73(10.49,19.92)	308.77(219.78,417.47)	35.76(23.19,52.60)	277.66(180.01,408.34)	0.686	-0.25(-1.45 , 0.96)
Bahrain	3.42(2.12,5.50)	54.23(33.51,87.13)	22.28(13.44,35.32)	53.09(32.02,84.16)	0.921	0.07(-1.38 , 1.55)	4.59(2.65,7.13)	81.77(47.23,127.02)	16.80(9.80,26.48)	49.25(28.74,77.63)	0.009	-2.09(-3.64 , -0.52)
Bangladesh	2996.53(1237.14,4885.63)	191.87(79.22,312.84)	5143.41(2642.10,8876.72)	116.18(59.68,200.51)	0	-1.72(-2.33 , -1.1)	2326.65(997.83,3710.58)	190.24(81.59,303.40)	5059.35(2721.41,8159.69)	139.04(74.79,224.24)	0	-1.14(-1.5 , -0.77)
Barbados	23.31(16.84,31.53)	387.47(279.95,524.06)	37.21(23.94,55.93)	332.07(213.64,499.23)	0.213	-0.53(-1.37 , 0.31)	18.29(13.62,24.20)	354.05(263.62,468.52)	37.12(24.87,52.29)	328.37(219.98,462.56)	0.102	-0.34(-0.74 , 0.07)
Belarus	510.26(390.91,667.06)	197.23(151.09,257.83)	798.13(500.94,1254.45)	238.69(149.81,375.16)	0	0.84(0.41 , 1.28)	630.96(473.05,841.05)	170.79(128.05,227.66)	682.65(409.49,1090.44)	200.92(120.52,320.94)	0.005	0.55(0.16 , 0.93)
Belgium	431.24(310.45,566.01)	162.22(116.79,212.92)	540.72(338.08,826.46)	141.06(88.19,215.59)	0.01	-0.44(-0.78 , -0.1)	349.27(255.77,462.47)	122.20(89.49,161.81)	442.92(280.57,679.92)	111.91(70.89,171.79)	0.196	-0.34(-0.85 , 0.18)
Belize	9.93(7.16,13.23)	396.83(286.42,528.99)	51.20(35.72,70.60)	473.99(330.71,653.58)	0.406	0.7(-0.95 , 2.38)	8.39(6.19,11.06)	387.58(285.80,510.94)	37.69(26.83,51.14)	429.68(305.89,583.04)	0.52	0.4(-0.81 , 1.62)
Benin	198.24(126.40,309.96)	268.25(171.04,419.41)	540.86(307.39,855.90)	255.96(145.47,405.06)	0.265	-0.16(-0.43 , 0.12)	157.99(97.18,241.81)	284.66(175.10,435.69)	407.96(231.92,658.51)	257.83(146.57,416.17)	0.016	-0.36(-0.65 , -0.07)
Bermuda	3.41(2.32,4.81)	180.99(123.33,255.57)	2.93(1.90,4.42)	121.90(78.95,184.10)	0	-1.33(-1.64 , -1.01)	2.90(1.95,4.09)	183.19(123.05,257.75)	2.96(1.92,4.35)	116.41(75.68,171.32)	0	-1.6(-1.84 , -1.35)
Bhutan	19.23(8.00,31.24)	208.30(86.62,338.45)	30.05(15.48,50.22)	168.71(86.92,282.00)	0	-0.77(-0.92 , -0.62)	14.68(6.38,24.78)	193.52(84.14,326.73)	21.78(11.78,38.24)	147.70(79.85,259.30)	0	-0.98(-1.14 , -0.83)
Bolivia (Plurinational State of)	506.74(279.13,767.24)	424.84(234.01,643.23)	1344.60(754.62,2227.71)	464.27(260.56,769.19)	0.01	0.33(0.08 , 0.58)	438.87(258.86,670.97)	470.69(277.63,719.63)	1204.79(685.30,1933.90)	492.38(280.07,790.36)	0.167	0.17(-0.07 , 0.42)
Bosnia and Herzegovina	180.09(129.40,246.74)	157.08(112.86,215.22)	301.28(164.83,466.53)	262.22(143.46,406.04)	0	1.79(1.17 , 2.41)	201.20(144.10,275.39)	142.70(102.21,195.33)	253.55(142.22,376.84)	207.11(116.17,307.82)	0	1.36(0.73 , 2)
Botswana	83.71(43.14,145.90)	402.34(207.35,701.23)	349.42(158.02,615.56)	601.26(271.91,1059.24)	0	1.35(0.7 , 2.01)	67.06(35.36,117.23)	383.72(202.30,670.79)	249.60(121.63,450.92)	544.55(265.37,983.76)	0	1.18(0.56 , 1.81)
Brazil	8249.67(7428.25,9417.89)	264.33(238.01,301.76)	14978.24(13412.07,17906.60)	212.46(190.25,254.00)	0	-0.75(-0.91 , -0.59)	6669.51(5986.43,7507.26)	252.05(226.24,283.71)	12332.68(10994.45,15252.81)	186.60(166.35,230.79)	0	-1.04(-1.17 , -0.9)
Brunei Darussalam	22.38(14.01,33.53)	538.98(337.50,807.65)	44.81(28.59,68.36)	311.16(198.54,474.72)	0	-1.99(-2.32 , -1.66)	15.85(9.64,24.06)	519.87(316.21,789.13)	39.67(24.47,59.91)	338.71(208.90,511.54)	0	-1.53(-1.74 , -1.32)
Bulgaria	746.68(573.03,954.99)	277.37(212.87,354.75)	1084.22(622.77,1633.87)	426.87(245.19,643.27)	0	1.61(1.17 , 2.05)	583.09(443.42,751.37)	217.59(165.47,280.38)	876.12(504.95,1344.09)	369.16(212.77,566.34)	0	1.83(1.36 , 2.3)
Burkina Faso	481.93(293.55,735.21)	294.05(179.11,448.59)	1194.21(697.17,1859.88)	297.20(173.50,462.87)	0.603	0.08(-0.23 , 0.4)	384.37(227.88,623.51)	284.89(168.90,462.15)	901.15(547.27,1374.58)	283.18(171.98,431.96)	0.719	0.07(-0.32 , 0.47)
Burundi	377.66(202.17,621.67)	458.27(245.32,754.36)	653.62(341.69,1159.07)	376.47(196.81,667.61)	0	-0.75(-0.98 , -0.51)	311.77(171.58,505.31)	435.92(239.91,706.53)	515.14(269.94,875.13)	361.16(189.26,613.55)	0	-0.7(-0.93 , -0.48)
Cabo Verde	10.17(6.03,17.46)	208.37(123.52,357.81)	30.84(18.43,53.89)	235.60(140.76,411.61)	0.004	0.4(0.13 , 0.67)	10.53(6.55,17.30)	178.45(110.90,293.18)	26.45(15.04,44.55)	210.51(119.72,354.60)	0	0.66(0.33 , 0.99)
Cambodia	387.47(191.00,642.87)	218.51(107.71,362.54)	930.04(521.70,1499.91)	228.40(128.12,368.35)	0.23	0.11(-0.07 , 0.3)	387.52(185.61,629.25)	247.27(118.43,401.51)	1003.58(552.15,1722.56)	248.77(136.87,426.99)	0.764	-0.03(-0.19 , 0.14)
Cameroon	504.21(314.41,755.28)	297.35(185.42,445.41)	1460.90(732.74,2542.57)	295.17(148.05,513.71)	0.934	-0.01(-0.24 , 0.22)	431.92(265.66,658.33)	294.94(181.41,449.55)	1081.35(576.11,1865.20)	276.02(147.06,476.11)	0.023	-0.22(-0.42 , -0.03)
Canada	1349.05(1048.67,1733.66)	170.69(132.69,219.36)	2129.18(1365.90,3204.07)	178.06(114.23,267.96)	0.314	0.16(-0.15 , 0.48)	873.30(672.12,1124.83)	134.76(103.72,173.57)	1808.14(1184.97,2695.57)	143.82(94.26,214.41)	0.024	0.3(0.04 , 0.56)
Central African Republic	192.86(104.14,310.60)	394.23(212.87,634.90)	336.04(163.51,555.62)	339.71(165.29,561.69)	0.01	-0.52(-0.92 , -0.13)	166.66(94.68,265.88)	400.54(227.55,638.99)	264.69(132.77,452.67)	325.70(163.38,557.01)	0	-0.73(-0.89 , -0.57)
Chad	265.00(157.52,412.48)	272.45(161.95,424.08)	653.21(383.07,1013.56)	279.39(163.84,433.51)	0.054	0.09(0 , 0.18)	215.67(128.66,333.34)	275.45(164.32,425.74)	505.88(298.92,812.08)	296.78(175.36,476.41)	0	0.33(0.23 , 0.43)
Chile	1518.88(1167.08,1900.47)	464.79(357.13,581.56)	1580.80(1011.90,2345.02)	253.31(162.15,375.78)	0	-1.98(-2.58 , -1.36)	1010.91(775.10,1269.90)	370.60(284.16,465.55)	1259.10(795.91,1882.05)	205.21(129.72,306.75)	0	-2(-2.35 , -1.65)
China	18284.27(13461.52,33882.72)	74.86(55.11,138.72)	97665.72(49166.77,130055.90)	164.05(82.59,218.46)	0	3.12(2.39 , 3.85)	15872.44(11642.12,29426.52)	70.55(51.75,130.80)	100961.29(48448.63,135871.42)	162.16(77.81,218.23)	0	3.14(2.65 , 3.63)
Colombia	1677.06(1280.33,2096.74)	265.85(202.96,332.38)	3381.29(2164.76,4994.26)	229.14(146.70,338.45)	0.05	-0.34(-0.68 , 0)	1398.72(1102.05,1729.30)	265.74(209.38,328.55)	3091.69(1915.88,4576.82)	210.33(130.34,311.37)	0	-0.75(-1.03 , -0.47)
Comoros	26.52(9.13,46.56)	346.61(119.35,608.57)	64.37(34.97,109.39)	364.01(197.76,618.61)	0.354	0.27(-0.3 , 0.84)	20.88(8.07,36.47)	329.70(127.36,575.76)	49.64(27.57,83.14)	338.69(188.11,567.23)	0.375	0.2(-0.24 , 0.63)
Congo	159.98(80.74,261.77)	417.95(210.92,683.85)	461.02(235.16,795.20)	382.16(194.93,659.18)	0.525	-0.17(-0.69 , 0.36)	144.30(80.20,227.24)	421.92(234.50,664.40)	318.78(169.04,537.15)	355.66(188.60,599.29)	0.07	-0.48(-0.99 , 0.04)
Cook Islands	0.71(0.39,1.21)	166.65(92.29,281.64)	0.79(0.44,1.29)	130.67(72.95,213.62)	0	-0.84(-0.93 , -0.76)	0.53(0.30,0.85)	160.78(92.19,257.22)	0.76(0.43,1.20)	126.76(71.71,200.54)	0	-0.85(-0.98 , -0.72)
Costa Rica	178.78(138.01,230.07)	327.64(252.92,421.63)	312.53(198.05,474.12)	218.76(138.62,331.86)	0	-1.38(-1.76 , -1.01)	143.50(110.00,184.55)	310.48(238.01,399.29)	261.15(166.41,402.10)	182.55(116.33,281.08)	0	-1.63(-2.26 , -0.99)
Côte d'Ivoire	444.20(269.76,681.47)	259.09(157.34,397.49)	1024.41(554.39,1680.26)	233.78(126.52,383.46)	0.001	-0.36(-0.57 , -0.16)	347.35(210.69,543.33)	259.66(157.50,406.16)	768.93(412.87,1241.52)	226.10(121.40,365.06)	0	-0.5(-0.72 , -0.29)
Croatia	434.06(323.89,574.20)	299.51(223.49,396.21)	306.89(194.91,463.68)	218.03(138.47,329.42)	0	-1.23(-1.85 , -0.61)	432.61(317.05,577.04)	266.50(195.32,355.48)	337.63(210.92,515.95)	220.11(137.51,336.37)	0.029	-0.66(-1.25 , -0.07)
Cuba	952.35(714.18,1212.24)	316.93(237.67,403.42)	1309.01(862.41,1899.03)	266.92(175.86,387.23)	0.032	-0.56(-1.07 , -0.05)	746.80(550.09,951.79)	301.25(221.90,383.94)	1339.00(856.19,1962.17)	257.89(164.90,377.92)	0	-0.57(-0.83 , -0.32)
Cyprus	20.94(13.38,32.89)	94.10(60.10,147.78)	38.11(23.98,57.43)	80.47(50.63,121.27)	0.234	-0.36(-0.95 , 0.23)	17.32(10.71,26.80)	93.25(57.65,144.29)	43.15(25.47,66.54)	101.73(60.04,156.87)	0.37	0.59(-0.69 , 1.89)
Czechia	872.75(682.03,1088.49)	260.42(203.51,324.80)	679.35(453.01,975.75)	166.88(111.28,239.68)	0	-1.56(-1.86 , -1.25)	500.16(394.24,639.90)	188.42(148.52,241.06)	470.70(321.32,683.31)	139.84(95.46,203.00)	0	-1.1(-1.32 , -0.87)
Democratic People's Republic of Korea	1948.20(1029.51,3796.74)	300.09(158.58,584.83)	3116.16(1601.32,5283.01)	307.71(158.12,521.68)	0.974	0(-0.23 , 0.24)	1747.88(933.50,3247.19)	274.71(146.72,510.36)	2982.10(1593.24,4927.64)	293.46(156.79,484.92)	0.075	0.15(-0.01 , 0.31)
Democratic Republic of the Congo	1800.60(994.45,2897.93)	291.61(161.05,469.32)	4327.39(2380.53,7059.29)	290.18(159.63,473.37)	0.704	-0.05(-0.3 , 0.2)	1727.23(980.53,2809.88)	310.48(176.26,505.09)	3717.50(2010.84,6128.15)	298.73(161.59,492.45)	0.112	-0.19(-0.42 , 0.04)
Denmark	436.01(335.62,550.01)	251.30(193.44,317.00)	242.57(148.61,384.43)	125.18(76.69,198.38)	0	-2.3(-2.81 , -1.79)	298.49(234.39,369.67)	210.71(165.46,260.96)	228.21(146.17,360.79)	109.73(70.28,173.47)	0	-2.31(-2.53 , -2.09)
Djibouti	24.71(13.03,41.80)	370.43(195.31,626.76)	105.55(50.91,205.28)	381.14(183.86,741.30)	0.841	-0.02(-0.22 , 0.18)	17.38(9.21,29.32)	345.02(182.90,582.04)	70.77(33.97,130.18)	361.22(173.39,664.43)	0.328	0.09(-0.09 , 0.26)
Dominica	7.64(5.22,10.71)	527.92(360.82,740.43)	8.75(5.46,13.87)	419.93(262.06,665.90)	0.045	-0.93(-1.83 , -0.02)	5.13(3.34,7.64)	368.80(240.25,549.24)	5.77(3.57,9.14)	260.76(161.48,413.22)	0	-1.11(-1.47 , -0.76)
Dominican Republic	230.64(158.87,334.63)	182.89(125.98,265.36)	824.42(471.19,1290.29)	278.62(159.24,436.06)	0	1.77(0.95 , 2.6)	210.11(150.40,292.41)	198.66(142.21,276.48)	760.73(415.63,1241.24)	291.60(159.32,475.78)	0	1.41(0.92 , 1.9)
Ecuador	516.91(390.23,677.41)	281.80(212.74,369.29)	1651.48(1059.28,2532.58)	349.09(223.91,535.33)	0.196	0.48(-0.25 , 1.22)	464.34(344.84,597.92)	309.51(229.85,398.55)	1437.31(917.80,2202.42)	349.84(223.39,536.07)	0.49	0.17(-0.31 , 0.65)
Egypt	222.72(144.41,342.07)	20.07(13.01,30.82)	520.45(289.54,850.33)	23.23(12.92,37.96)	0.268	0.49(-0.38 , 1.37)	184.81(117.35,286.70)	20.42(12.96,31.67)	505.85(253.70,856.39)	25.34(12.71,42.89)	0.002	0.85(0.32 , 1.38)
El Salvador	283.74(206.27,387.61)	286.63(208.37,391.55)	715.73(439.16,1077.40)	377.52(231.64,568.28)	0.001	1.09(0.45 , 1.73)	203.64(154.69,274.71)	246.00(186.87,331.86)	577.21(354.03,864.19)	345.36(211.82,517.06)	0.003	1.14(0.39 , 1.9)
Equa,rial Guinea	24.16(12.37,40.12)	289.94(148.44,481.53)	67.57(32.19,129.22)	292.58(139.40,559.51)	0.787	0.08(-0.49 , 0.65)	21.38(10.59,36.53)	307.98(152.56,526.10)	49.35(23.76,90.73)	272.74(131.33,501.45)	0.164	-0.39(-0.93 , 0.16)
Eritrea	198.45(100.86,331.73)	384.79(195.56,643.19)	616.93(327.92,1016.97)	489.69(260.29,807.22)	0	0.85(0.63 , 1.07)	148.24(77.95,251.49)	363.34(191.04,616.38)	446.79(247.76,747.45)	445.17(246.86,744.72)	0	0.72(0.5 , 0.94)
Es,nia	151.64(111.54,199.20)	320.67(235.87,421.24)	132.63(84.56,199.86)	295.39(188.32,445.12)	0.445	-0.39(-1.37 , 0.61)	147.48(112.26,187.26)	270.40(205.82,343.34)	107.38(65.57,161.36)	255.53(156.04,383.95)	0.452	-0.36(-1.29 , 0.58)
Eswatini	43.20(23.36,68.85)	335.56(181.45,534.76)	95.26(37.53,183.31)	433.65(170.83,834.46)	0	0.81(0.45 , 1.18)	32.49(18.14,53.99)	333.04(185.93,553.46)	73.06(31.87,141.34)	399.14(174.08,772.12)	0.003	0.54(0.19 , 0.9)
Ethiopia	2395.81(1153.19,4294.37)	304.75(146.69,546.25)	3746.17(2320.02,6471.54)	225.45(139.62,389.47)	0	-1.13(-1.53 , -0.73)	1965.59(1073.66,3259.30)	311.35(170.07,516.28)	2916.56(1847.78,4862.58)	236.64(149.92,394.54)	0	-0.96(-1.32 , -0.61)
Fiji	88.57(41.42,139.71)	544.44(254.58,858.77)	116.69(46.70,191.13)	479.81(192.02,785.90)	0.071	-0.39(-0.81 , 0.03)	71.78(32.36,116.71)	560.86(252.86,911.95)	110.71(44.84,180.10)	462.50(187.32,752.40)	0.043	-0.71(-1.39 , -0.02)
Finland	110.45(80.45,158.20)	68.93(50.21,98.73)	107.29(67.41,162.05)	69.46(43.65,104.92)	0.981	0.01(-0.6 , 0.62)	89.44(65.86,124.89)	64.43(47.45,89.97)	118.59(70.85,181.46)	67.04(40.05,102.58)	0.678	0.09(-0.33 , 0.51)
France	2192.88(1686.96,2809.74)	151.46(116.52,194.07)	3330.65(2125.71,5079.02)	148.69(94.90,226.75)	0.525	-0.12(-0.47 , 0.24)	1832.16(1377.82,2354.16)	123.23(92.67,158.34)	2852.41(1785.63,4268.95)	128.06(80.17,191.66)	0.139	0.2(-0.07 , 0.47)
Gabon	54.78(30.40,86.53)	336.34(186.67,531.30)	125.83(69.14,211.99)	292.97(160.98,493.56)	0.005	-0.42(-0.71 , -0.13)	55.92(31.29,89.61)	336.86(188.48,539.77)	96.66(53.42,161.63)	273.84(151.34,457.90)	0	-0.73(-1.02 , -0.44)
Gambia	23.26(13.01,37.52)	185.67(103.87,299.52)	96.10(53.24,156.40)	262.59(145.48,427.37)	0.027	1.21(0.14 , 2.3)	18.50(10.43,29.29)	198.30(111.81,314.01)	71.44(39.58,115.16)	261.41(144.84,421.38)	0.133	0.97(-0.29 , 2.26)
Georgia	422.19(300.73,554.18)	304.02(216.56,399.07)	301.15(197.93,435.66)	253.79(166.80,367.15)	0.082	-0.76(-1.61 , 0.1)	560.86(392.54,738.24)	293.11(205.15,385.82)	284.29(181.68,410.78)	236.05(150.86,341.08)	0.019	-0.99(-1.81 , -0.16)
Germany	4573.34(3550.37,5750.56)	182.64(141.79,229.65)	3781.23(2409.07,5702.91)	142.22(90.61,214.49)	0.003	-0.79(-1.3 , -0.27)	4990.43(3866.84,6185.26)	165.09(127.92,204.62)	4770.05(2977.92,7279.50)	141.87(88.57,216.50)	0.018	-0.54(-0.99 , -0.1)
Ghana	772.31(465.88,1182.35)	316.06(190.66,483.86)	1804.23(1020.97,2965.11)	258.64(146.36,425.06)	0	-0.67(-0.91 , -0.43)	559.01(334.38,887.77)	281.02(168.10,446.30)	1325.34(741.95,2175.71)	238.21(133.35,391.05)	0	-0.55(-0.75 , -0.35)
Greece	444.68(321.44,573.11)	141.41(102.22,182.25)	552.51(353.22,794.84)	140.14(89.59,201.60)	0.474	-0.13(-0.5 , 0.23)	451.27(330.14,579.65)	137.83(100.84,177.04)	511.21(326.16,737.12)	130.40(83.20,188.03)	0.376	-0.22(-0.72 , 0.27)
Greenland	6.48(4.01,9.50)	486.06(300.41,712.91)	5.44(3.38,8.26)	364.91(226.67,553.97)	0	-1(-1.18 , -0.81)	4.13(2.68,6.17)	418.74(272.07,626.19)	6.58(4.04,10.19)	280.33(171.97,434.01)	0.001	-1.61(-2.52 , -0.68)
Grenada	5.97(4.20,8.41)	434.56(306.12,612.22)	12.10(7.97,17.64)	353.21(232.67,515.13)	0	-0.61(-0.84 , -0.38)	6.03(4.16,8.52)	466.07(321.24,658.66)	12.66(8.45,18.32)	364.02(242.84,526.65)	0	-0.84(-1.12 , -0.56)
Guam	4.50(2.89,6.84)	180.84(116.10,275.01)	10.52(6.46,15.71)	203.25(124.82,303.74)	0.098	0.49(-0.09 , 1.08)	4.53(2.97,6.86)	194.84(127.82,295.32)	9.95(6.01,15.55)	202.10(122.12,315.93)	0.4	0.21(-0.28 , 0.71)
Guatemala	239.71(169.59,389.20)	188.15(133.12,305.49)	1437.45(916.82,2128.53)	358.14(228.43,530.32)	0	1.87(1.18 , 2.57)	184.52(130.67,292.06)	154.69(109.55,244.84)	1047.02(671.12,1487.01)	328.51(210.57,466.56)	0	2.47(1.84 , 3.11)
Guinea	546.46(339.14,811.39)	504.76(313.26,749.48)	1050.74(630.29,1626.75)	493.59(296.08,764.17)	0.832	-0.02(-0.22 , 0.18)	425.84(270.93,628.30)	502.73(319.85,741.74)	764.33(460.73,1178.72)	475.59(286.68,733.43)	0.327	-0.12(-0.35 , 0.12)
Guinea-Bissau	66.72(34.43,109.51)	409.41(211.30,671.97)	129.09(68.36,216.82)	398.35(210.95,669.05)	0.276	-0.06(-0.16 , 0.05)	47.99(25.48,77.41)	374.25(198.71,603.68)	88.29(46.64,142.11)	353.66(186.81,569.29)	0	-0.19(-0.27 , -0.11)
Guyana	63.45(43.35,88.75)	459.23(313.72,642.37)	92.36(56.33,141.11)	422.68(257.79,645.81)	0.433	-0.36(-1.25 , 0.54)	47.44(31.62,66.87)	439.02(292.59,618.89)	78.98(49.11,119.48)	401.49(249.63,607.37)	0.824	-0.15(-1.48 , 1.19)
Haiti	532.62(222.04,853.84)	467.74(194.99,749.83)	1117.13(471.49,1940.22)	393.44(166.05,683.32)	0.002	-0.66(-1.07 , -0.24)	425.98(189.01,689.70)	439.38(194.95,711.39)	844.83(349.51,1445.74)	372.54(154.12,637.52)	0	-0.55(-0.76 , -0.33)
Honduras	121.36(78.61,189.47)	165.42(107.14,258.25)	486.67(241.72,846.67)	216.18(107.38,376.10)	0	1.06(0.75 , 1.37)	81.92(51.30,127.18)	135.35(84.76,210.12)	355.51(187.63,607.34)	198.32(104.67,338.81)	0	1.39(1.22 , 1.57)
Hungary	1010.39(784.81,1305.51)	291.07(226.08,376.08)	997.38(666.63,1412.55)	272.40(182.07,385.79)	0.052	-0.34(-0.69 , 0)	715.24(542.90,920.94)	223.03(169.29,287.18)	748.65(503.23,1077.96)	227.78(153.11,327.98)	0.862	-0.04(-0.49 , 0.41)
Iceland	9.14(6.30,12.64)	146.77(101.19,203.07)	9.26(6.23,13.32)	87.51(58.93,125.89)	0	-1.8(-1.97 , -1.63)	7.53(5.26,10.32)	146.38(102.22,200.44)	8.49(5.78,12.48)	78.75(53.56,115.72)	0	-2.11(-2.26 , -1.96)
India	25996.28(20573.77,32785.86)	154.52(122.29,194.87)	54494.97(41022.80,71688.29)	147.09(110.73,193.50)	0.868	-0.06(-0.8 , 0.68)	21177.92(16280.95,27202.78)	153.72(118.18,197.45)	52000.12(37997.89,68992.98)	165.38(120.85,219.43)	0.427	0.44(-0.64 , 1.54)
Indonesia	6554.44(4101.99,9932.27)	170.12(106.47,257.79)	13924.97(8609.46,21238.53)	162.77(100.64,248.26)	0.02	-0.15(-0.28 , -0.02)	6039.54(3784.53,8969.64)	180.31(112.99,267.79)	12615.35(8201.61,19197.62)	171.70(111.63,261.29)	0.063	-0.15(-0.3 , 0.01)
Iran (Islamic Republic of)	421.27(255.35,546.35)	51.73(31.35,67.09)	1064.34(721.30,1354.46)	41.42(28.07,52.71)	0	-0.79(-1.02 , -0.56)	368.85(240.21,497.99)	48.72(31.73,65.78)	936.55(654.61,1194.81)	41.96(29.33,53.53)	0	-0.49(-0.74 , -0.24)
Iraq	140.44(83.09,230.54)	53.10(31.42,87.17)	638.26(363.00,1014.82)	62.50(35.55,99.38)	0	0.49(0.3 , 0.67)	107.10(61.43,171.49)	48.86(28.02,78.23)	483.19(264.75,766.33)	64.25(35.20,101.90)	0	0.88(0.51 , 1.25)
Ireland	137.22(99.42,186.36)	154.34(111.83,209.62)	249.10(147.37,381.38)	140.95(83.39,215.81)	0.473	-0.32(-1.18 , 0.55)	104.25(76.53,137.81)	134.88(99.01,178.31)	222.76(128.66,340.42)	141.76(81.87,216.63)	0.224	0.25(-0.15 , 0.66)
Israel	79.70(56.12,109.87)	77.70(54.71,107.12)	253.78(157.12,382.27)	94.11(58.26,141.76)	0.006	0.46(0.13 , 0.79)	63.89(46.54,87.40)	65.20(47.49,89.20)	189.37(122.99,276.16)	85.06(55.24,124.05)	0.04	0.79(0.04 , 1.56)
Italy	1262.10(1006.65,1615.27)	71.45(56.99,91.44)	2806.64(1694.43,3954.18)	115.01(69.44,162.04)	0	1.6(1.18 , 2.01)	1222.19(983.59,1568.19)	65.75(52.91,84.36)	2963.99(1756.03,4245.13)	118.11(69.98,169.17)	0	2.19(1.61 , 2.76)
Jamaica	171.14(123.21,222.27)	412.90(297.25,536.25)	398.41(248.82,594.91)	475.60(297.02,710.18)	0.156	0.72(-0.27 , 1.72)	141.90(101.31,185.26)	389.59(278.15,508.64)	296.59(189.81,448.82)	392.31(251.07,593.68)	0.971	0.01(-0.52 , 0.54)
Japan	6870.15(5839.73,8432.58)	148.81(126.49,182.66)	10448.93(6758.54,14266.19)	212.02(137.14,289.48)	0	1.27(1.07 , 1.47)	6262.19(5371.90,7700.86)	151.06(129.58,185.77)	8449.54(5688.85,11490.85)	195.84(131.86,266.34)	0	0.93(0.65 , 1.22)
Jordan	34.05(21.23,52.80)	63.49(39.59,98.44)	130.55(73.82,208.92)	46.90(26.52,75.05)	0	-1(-1.45 , -0.54)	29.01(17.44,45.37)	59.32(35.67,92.77)	113.36(64.81,183.81)	49.28(28.17,79.90)	0.001	-0.65(-1.03 , -0.27)
Kazakhstan	707.78(526.22,963.39)	216.04(160.62,294.06)	1679.46(1207.79,2268.08)	290.54(208.94,392.37)	0	1.15(0.58 , 1.71)	1062.27(806.06,1394.46)	227.70(172.78,298.90)	1213.56(871.87,1634.70)	231.85(166.57,312.32)	0.827	0.04(-0.36 , 0.45)
Kenya	541.63(338.70,963.62)	174.25(108.96,310.01)	2048.51(1315.42,3238.62)	214.02(137.43,338.36)	0.009	0.58(0.15 , 1.01)	457.93(280.74,796.19)	185.12(113.49,321.86)	1476.08(935.96,2374.46)	201.05(127.48,323.41)	0.415	0.14(-0.2 , 0.48)
Kiribati	17.52(10.69,26.10)	1256.56(766.99,1872.12)	29.75(17.40,46.19)	1102.82(645.27,1712.45)	0	-0.54(-0.77 , -0.31)	13.83(8.44,20.92)	1206.63(736.04,1824.36)	24.67(15.72,38.20)	1007.31(641.90,1559.87)	0	-0.71(-0.94 , -0.49)
Kuwait	20.62(13.67,29.31)	86.02(57.00,122.27)	65.00(39.27,106.93)	42.36(25.60,69.69)	0	-2.39(-3.25 , -1.53)	12.14(7.95,17.12)	76.20(49.92,107.47)	42.63(25.92,70.00)	39.74(24.16,65.25)	0	-2.23(-2.89 , -1.56)
Kyrgyzstan	162.79(119.33,214.10)	259.90(190.51,341.81)	504.72(330.45,704.19)	292.87(191.75,408.61)	0.086	0.35(-0.05 , 0.75)	225.00(167.76,292.49)	244.78(182.51,318.20)	383.00(255.47,537.03)	244.12(162.83,342.31)	0.78	-0.09(-0.7 , 0.53)
Lao People's Democratic Republic	189.44(88.72,326.24)	250.76(117.43,431.83)	316.68(163.75,526.54)	183.58(94.93,305.23)	0	-1.09(-1.17 , -1.02)	174.43(84.09,289.96)	264.19(127.36,439.18)	285.84(147.00,480.29)	193.72(99.63,325.50)	0	-1.09(-1.14 , -1.03)
Latvia	138.33(102.30,177.41)	155.21(114.78,199.05)	81.38(47.21,129.39)	119.57(69.37,190.11)	0.133	-1.22(-2.79 , 0.37)	132.80(98.57,169.54)	138.30(102.66,176.57)	75.33(45.74,120.11)	110.87(67.32,176.80)	0.078	-1.03(-2.16 , 0.12)
Lebanon	61.50(34.18,101.06)	84.82(47.14,139.38)	137.05(72.81,230.99)	84.21(44.74,141.93)	0.307	-0.07(-0.2 , 0.06)	49.49(28.90,80.14)	71.98(42.04,116.56)	110.85(60.63,179.48)	79.78(43.64,129.18)	0	0.33(0.23 , 0.44)
Lesotho	75.71(41.46,124.57)	250.25(137.05,411.74)	224.50(90.07,421.57)	533.56(214.05,1001.92)	0	2.54(2.1 , 2.98)	71.79(38.94,117.81)	266.29(144.46,437.01)	195.41(85.53,374.22)	498.91(218.38,955.43)	0	2.08(1.69 , 2.47)
Liberia	86.03(51.41,136.32)	265.05(158.39,419.98)	280.37(151.81,465.39)	272.42(147.51,452.21)	0.8	-0.04(-0.34 , 0.26)	77.78(48.38,121.72)	292.30(181.81,457.41)	167.97(96.35,279.85)	269.02(154.31,448.22)	0.003	-0.42(-0.69 , -0.15)
Libya	59.91(31.43,99.01)	105.01(55.09,173.55)	270.02(136.72,434.13)	114.83(58.14,184.61)	0.227	0.29(-0.18 , 0.76)	46.99(26.01,74.50)	96.35(53.33,152.74)	183.06(97.38,313.21)	102.17(54.35,174.81)	0.453	0.2(-0.32 , 0.72)
Lithuania	300.42(227.73,378.61)	261.14(197.95,329.10)	192.12(124.92,280.70)	187.61(121.99,274.12)	0	-1.54(-1.93 , -1.15)	270.10(205.91,342.12)	225.73(172.08,285.91)	195.52(130.44,284.64)	181.98(121.41,264.92)	0	-0.94(-1.26 , -0.61)
Luxembourg	15.37(10.79,21.00)	134.38(94.30,183.58)	18.18(12.00,26.37)	80.24(52.97,116.40)	0	-1.92(-2.27 , -1.57)	15.40(10.95,20.63)	136.53(97.03,182.84)	15.61(10.39,22.74)	69.39(46.16,101.09)	0	-2.43(-3.16 , -1.69)
Madagascar	671.42(395.69,1027.39)	380.20(224.07,581.78)	1782.97(922.98,2976.15)	343.16(177.65,572.81)	0.121	-0.46(-1.03 , 0.12)	521.03(308.97,805.43)	343.19(203.51,530.52)	1300.79(713.78,2187.68)	318.75(174.90,536.07)	0.119	-0.33(-0.74 , 0.08)
Malawi	579.43(347.33,930.86)	402.53(241.29,646.66)	1142.29(658.25,1818.45)	389.91(224.69,620.71)	0.363	-0.17(-0.55 , 0.2)	450.65(261.38,714.72)	389.97(226.18,618.48)	808.98(458.35,1329.93)	375.79(212.91,617.78)	0.363	-0.19(-0.6 , 0.22)
Malaysia	750.59(471.38,1116.22)	231.56(145.43,344.36)	1922.03(1172.01,3187.98)	235.56(143.64,390.71)	0.189	0.18(-0.09 , 0.44)	814.95(496.90,1238.98)	270.20(164.75,410.78)	1975.39(1152.21,3131.72)	265.13(154.65,420.33)	0.555	-0.08(-0.37 , 0.2)
Maldives	9.69(3.30,16.89)	289.47(98.65,504.58)	13.03(7.85,19.54)	119.57(72.05,179.36)	0	-3.11(-3.48 , -2.74)	9.34(3.41,15.43)	304.42(111.01,502.95)	12.03(7.39,18.43)	132.66(81.49,203.20)	0	-2.88(-3.13 , -2.64)
Mali	440.02(278.97,649.94)	300.50(190.51,443.85)	878.98(497.44,1419.15)	272.00(153.93,439.15)	0	-0.32(-0.44 , -0.19)	369.15(232.90,545.48)	302.70(190.98,447.29)	690.45(391.57,1083.22)	266.07(150.90,417.43)	0	-0.42(-0.54 , -0.3)
Malta	11.30(7.82,16.21)	98.81(68.34,141.72)	9.29(5.92,14.05)	67.84(43.21,102.55)	0	-1.31(-1.54 , -1.08)	8.60(5.81,12.06)	86.19(58.23,120.82)	7.61(4.96,11.59)	60.05(39.18,91.43)	0	-1.27(-1.56 , -0.98)
Marshall Islands	2.06(1.15,3.32)	392.05(218.90,631.08)	6.33(3.06,11.12)	441.52(213.15,775.31)	0	0.36(0.23 , 0.49)	1.50(0.82,2.47)	369.70(201.89,609.31)	4.86(2.44,8.52)	406.35(203.62,711.95)	0	0.28(0.14 , 0.41)
Mauritania	102.14(59.59,161.54)	312.29(182.18,493.88)	203.74(112.61,332.63)	261.10(144.31,426.26)	0	-0.61(-0.76 , -0.45)	102.46(60.25,165.33)	385.25(226.56,621.62)	168.75(88.46,280.33)	270.32(141.71,449.07)	0	-1.24(-1.39 , -1.09)
Mauritius	54.84(39.98,74.03)	234.05(170.63,315.92)	63.59(41.15,95.23)	150.02(97.07,224.65)	0.002	-1.42(-2.32 , -0.5)	47.50(35.42,61.89)	237.32(176.94,309.20)	74.53(49.94,107.99)	160.03(107.23,231.89)	0.013	-1.45(-2.58 , -0.31)
Mexico	5369.60(4555.64,5761.68)	343.33(291.29,368.40)	9134.42(7001.14,12863.51)	225.26(172.65,317.22)	0	-1.49(-1.83 , -1.15)	3907.73(3446.25,4199.33)	306.34(270.16,329.20)	7141.61(5517.38,10172.11)	204.20(157.76,290.85)	0	-1.39(-1.69 , -1.09)
Micronesia (Federated States of)	6.17(3.26,11.11)	421.55(222.37,758.48)	11.71(1.43,21.75)	434.30(52.94,806.63)	0.22	0.09(-0.05 , 0.24)	4.54(2.45,7.51)	397.26(214.89,657.19)	10.91(5.69,19.17)	450.65(235.29,791.99)	0	0.44(0.4 , 0.49)
Monaco	1.83(1.09,2.88)	156.57(93.15,245.93)	1.69(0.98,2.78)	121.21(70.36,200.21)	0	-0.88(-0.97 , -0.78)	1.41(0.82,2.24)	134.02(77.84,212.15)	1.72(0.99,2.76)	106.77(61.11,171.41)	0	-0.76(-0.88 , -0.65)
Mongolia	98.21(60.34,158.88)	285.53(175.44,461.91)	297.83(172.71,503.03)	276.02(160.06,466.20)	0.068	-0.28(-0.58 , 0.02)	74.06(44.35,120.53)	268.30(160.67,436.66)	231.26(132.74,379.46)	242.14(138.98,397.31)	0.17	-0.4(-0.98 , 0.17)
Montenegro	36.47(24.08,52.66)	230.92(152.47,333.49)	45.20(29.45,66.32)	214.94(140.04,315.39)	0.583	-0.14(-0.64 , 0.36)	32.05(21.31,48.65)	168.33(111.93,255.51)	41.91(27.26,59.07)	202.53(131.75,285.42)	0	0.68(0.36 , 1.01)
Morocco	738.76(362.58,1155.26)	152.63(74.91,238.69)	2125.67(943.19,3657.15)	197.71(87.73,340.16)	0	0.92(0.8 , 1.03)	653.66(310.16,1026.21)	161.82(76.78,254.04)	1983.22(836.33,3356.87)	207.54(87.52,351.29)	0	0.81(0.6 , 1.01)
Mozambique	822.54(464.88,1339.25)	336.73(190.32,548.27)	2157.32(1104.36,3714.48)	431.37(220.82,742.73)	0	0.88(0.65 , 1.1)	649.72(363.63,1031.99)	317.33(177.60,504.03)	1511.95(793.53,2548.15)	402.93(211.47,679.07)	0	0.84(0.66 , 1.02)
Myanmar	1878.23(923.16,3292.77)	246.72(121.27,432.54)	3018.55(1688.98,5030.23)	174.72(97.76,291.16)	0	-1.23(-1.39 , -1.06)	1677.81(830.46,2931.83)	243.51(120.53,425.52)	2769.84(1600.47,4782.16)	178.50(103.14,308.18)	0	-1.08(-1.23 , -0.93)
Namibia	42.93(22.22,72.34)	186.63(96.57,314.46)	163.14(88.82,284.41)	298.32(162.42,520.08)	0	1.81(1.14 , 2.48)	37.02(20.20,61.60)	199.88(109.05,332.60)	130.09(71.37,221.95)	291.71(160.03,497.69)	0	1.56(0.83 , 2.29)
Nauru	1.05(0.58,1.76)	532.91(291.48,888.48)	1.26(0.63,2.19)	526.46(262.27,912.11)	0.5	-0.07(-0.28 , 0.14)	0.56(0.31,0.94)	502.32(277.96,835.56)	0.91(0.46,1.55)	482.29(245.60,825.73)	0.194	-0.16(-0.39 , 0.08)
Nepal	823.37(358.34,1325.38)	229.75(99.99,369.83)	1346.84(747.66,2205.74)	174.16(96.68,285.22)	0	-0.96(-1.06 , -0.86)	621.81(284.44,1011.41)	215.74(98.69,350.91)	1013.42(552.06,1624.41)	157.38(85.73,252.27)	0	-1.08(-1.19 , -0.96)
Netherlands	496.81(380.09,637.84)	113.57(86.89,145.81)	625.32(393.48,947.76)	101.61(63.94,154.01)	0.03	-0.48(-0.91 , -0.05)	351.26(273.50,452.74)	91.39(71.16,117.80)	578.16(366.69,841.48)	91.47(58.01,133.13)	0.92	-0.01(-0.21 , 0.19)
New Zealand	201.63(121.09,261.13)	217.18(130.43,281.27)	146.42(94.56,219.54)	90.48(58.43,135.66)	0	-2.46(-2.87 , -2.05)	143.71(96.67,188.33)	186.21(125.27,244.04)	119.52(77.65,180.50)	76.17(49.49,115.03)	0	-2.92(-3.2 , -2.64)
Nicaragua	217.36(152.93,286.72)	384.72(270.68,507.50)	634.73(408.34,943.62)	379.60(244.21,564.33)	0.464	-0.19(-0.69 , 0.32)	132.55(93.36,175.30)	289.41(203.84,382.76)	492.70(324.02,760.78)	343.38(225.82,530.22)	0.289	0.52(-0.44 , 1.48)
Niger	328.23(198.98,512.63)	271.08(164.33,423.36)	852.45(497.96,1339.08)	269.52(157.44,423.38)	0.871	0.01(-0.14 , 0.17)	240.42(140.56,377.40)	280.53(164.01,440.37)	773.75(442.65,1272.02)	291.56(166.80,479.32)	0.032	0.15(0.01 , 0.29)
Nigeria	2358.07(1457.46,3619.70)	175.98(108.77,270.14)	6711.96(4160.20,10481.03)	165.33(102.47,258.17)	0.071	-0.32(-0.67 , 0.03)	1750.76(1077.76,2618.56)	166.09(102.25,248.42)	5412.33(3188.65,8302.15)	160.39(94.49,246.03)	0.255	-0.23(-0.62 , 0.17)
Niue	0.21(0.12,0.34)	364.82(207.28,599.14)	0.19(0.10,0.31)	349.28(184.77,587.00)	0.215	-0.19(-0.49 , 0.11)	0.20(0.11,0.33)	351.92(198.25,580.25)	0.19(0.11,0.32)	343.20(193.53,582.61)	0.153	-0.13(-0.3 , 0.05)
North Macedonia	105.26(72.93,150.25)	196.54(136.18,280.53)	182.81(112.56,279.08)	244.93(150.81,373.91)	0.009	0.77(0.19 , 1.35)	86.95(61.05,123.26)	163.24(114.61,231.41)	149.83(92.44,224.47)	202.38(124.87,303.20)	0.016	0.75(0.14 , 1.36)
Northern Mariana Islands	5.54(3.26,8.86)	658.14(387.38,1053.16)	6.10(3.51,9.61)	528.40(303.75,831.99)	0	-0.7(-0.88 , -0.52)	3.32(2.01,5.16)	650.54(392.83,1009.93)	14.54(8.86,22.78)	538.43(328.02,843.71)	0	-0.6(-0.81 , -0.4)
Norway	215.33(171.85,262.67)	174.92(139.60,213.37)	228.54(158.38,313.71)	123.93(85.88,170.11)	0	-1.22(-1.4 , -1.05)	155.54(122.93,190.03)	157.30(124.32,192.18)	197.19(138.22,265.64)	110.73(77.61,149.17)	0	-1.23(-1.39 , -1.06)
Oman	17.40(9.31,27.76)	74.82(40.03,119.36)	40.39(23.21,62.72)	57.15(32.84,88.73)	0	-1.19(-1.48 , -0.89)	16.10(8.53,27.47)	84.32(44.66,143.86)	32.12(19.58,49.46)	64.74(39.46,99.67)	0	-1(-1.32 , -0.68)
Pakistan	1336.35(901.22,1959.33)	66.68(44.97,97.76)	3789.24(2310.59,6252.42)	81.95(49.97,135.22)	0	0.72(0.59 , 0.85)	997.76(685.62,1434.70)	62.96(43.26,90.53)	2553.91(1590.96,3961.29)	73.23(45.62,113.59)	0	0.53(0.4 , 0.66)
Palau	3.83(2.24,6.01)	1113.42(650.37,1746.19)	7.29(4.41,11.34)	1018.71(615.81,1585.44)	0	-0.34(-0.45 , -0.23)	2.42(1.38,3.80)	1022.14(583.59,1606.98)	6.33(3.78,9.80)	901.49(538.11,1397.09)	0	-0.47(-0.59 , -0.35)
Palestine	13.00(7.27,21.45)	42.58(23.82,70.26)	33.22(21.00,51.91)	33.51(21.19,52.36)	0.149	-0.64(-1.5 , 0.23)	12.12(6.58,19.50)	46.13(25.05,74.22)	32.81(19.40,51.45)	38.86(22.98,60.94)	0	-0.56(-0.87 , -0.24)
Panama	235.73(150.91,304.54)	487.91(312.35,630.33)	344.08(225.78,521.01)	282.23(185.20,427.36)	0	-2.04(-2.42 , -1.65)	141.97(95.89,181.69)	361.85(244.41,463.09)	255.01(162.99,374.04)	233.28(149.11,342.17)	0	-1.53(-2.1 , -0.95)
Papua New Guinea	143.70(74.01,245.20)	204.54(105.35,349.02)	511.68(256.49,883.35)	235.51(118.05,406.58)	0	0.44(0.31 , 0.56)	115.57(58.39,199.90)	206.10(104.14,356.51)	399.11(194.94,700.90)	237.87(116.18,417.74)	0	0.46(0.36 , 0.55)
Paraguay	273.91(181.70,365.80)	370.11(245.51,494.28)	794.68(489.37,1196.61)	469.70(289.25,707.26)	0.001	0.79(0.3 , 1.28)	189.37(127.85,258.63)	317.34(214.25,433.40)	593.13(355.75,899.20)	391.64(234.90,593.73)	0	0.75(0.37 , 1.13)
Peru	1507.18(1039.91,2096.98)	369.38(254.86,513.92)	3944.98(2355.75,6086.82)	390.68(233.29,602.79)	0.691	0.09(-0.33 , 0.51)	1179.39(837.38,1626.87)	351.33(249.45,484.63)	3570.23(2036.74,5676.37)	405.17(231.14,644.19)	0.692	0.25(-0.98 , 1.49)
Philippines	2342.01(1551.07,3119.83)	203.29(134.63,270.80)	5424.76(3385.01,7752.76)	192.00(119.81,274.39)	0.317	-0.15(-0.46 , 0.15)	2006.25(1373.04,2653.75)	208.02(142.36,275.16)	4749.28(3091.95,6645.99)	191.49(124.67,267.97)	0.02	-0.28(-0.51 , -0.04)
Poland	1707.47(1387.52,2081.00)	191.08(155.27,232.88)	1823.30(1228.24,2603.67)	143.03(96.35,204.24)	0	-1.01(-1.41 , -0.61)	1533.01(1262.01,1843.80)	152.00(125.13,182.81)	1529.47(1057.36,2127.24)	133.10(92.01,185.12)	0.002	-0.8(-1.3 , -0.3)
Portugal	767.74(550.48,991.38)	258.39(185.27,333.66)	846.01(526.62,1283.46)	200.92(125.07,304.81)	0	-1.11(-1.41 , -0.81)	599.49(435.19,788.44)	196.14(142.39,257.97)	713.43(448.30,1065.03)	174.83(109.86,260.99)	0.12	-0.46(-1.04 , 0.12)
Puerto Rico	141.98(104.67,186.53)	135.67(100.01,178.24)	186.16(114.76,285.24)	154.36(95.15,236.51)	0.479	0.51(-0.9 , 1.94)	104.73(76.18,141.12)	119.77(87.11,161.39)	162.20(101.58,244.29)	129.11(80.86,194.46)	0.562	0.34(-0.81 , 1.51)
Qatar	3.50(2.02,5.99)	72.67(42.00,124.58)	23.60(13.44,40.91)	54.69(31.14,94.81)	0.043	-1.02(-2 , -0.03)	2.61(1.52,4.25)	86.28(50.12,140.24)	16.54(9.50,27.57)	62.03(35.61,103.37)	0.224	-1.15(-2.98 , 0.71)
Republic of Korea	2267.96(1600.24,3086.81)	207.10(146.13,281.88)	3045.05(1964.39,4527.30)	134.22(86.59,199.56)	0	-1.59(-2.18 , -1)	2294.93(1604.14,3089.55)	222.83(155.76,299.98)	2871.59(1887.56,4537.61)	130.83(86.00,206.74)	0	-1.86(-2.34 , -1.39)
Republic of Moldova	285.47(214.22,367.85)	244.82(183.71,315.47)	301.95(196.46,435.23)	241.81(157.33,348.55)	0.22	0.4(-0.24 , 1.05)	288.90(218.35,360.83)	218.92(165.46,273.42)	213.59(143.56,301.42)	171.36(115.17,241.82)	0.015	-0.97(-1.75 , -0.19)
Romania	2119.88(1637.92,2681.68)	339.05(261.97,428.91)	3235.37(2098.32,4544.75)	445.26(288.78,625.47)	0	0.9(0.42 , 1.39)	2185.59(1700.34,2766.96)	290.05(225.65,367.20)	3033.36(1785.67,4273.48)	438.12(257.91,617.24)	0	1.56(1.25 , 1.86)
Russian Federation	4827.19(4380.85,5951.12)	138.93(126.09,171.28)	12872.18(8793.03,16651.19)	252.32(172.36,326.40)	0	2.57(1.38 , 3.77)	7325.73(6731.90,8608.80)	130.07(119.53,152.85)	9368.04(6925.67,11915.60)	199.78(147.69,254.10)	0	1.89(0.85 , 2.93)
Rwanda	497.53(288.18,784.36)	490.27(283.97,772.90)	818.56(465.70,1318.29)	333.38(189.67,536.92)	0	-1.46(-2 , -0.92)	445.21(262.65,690.64)	467.30(275.69,724.91)	676.67(374.72,1099.39)	332.94(184.37,540.93)	0	-1.26(-1.84 , -0.68)
Saint Kitts and Nevis	3.56(2.50,4.94)	643.59(452.14,893.21)	7.91(3.32,12.75)	373.61(156.60,601.66)	0	-2.04(-2.27 , -1.82)	3.18(2.32,4.25)	563.51(410.29,751.79)	8.10(5.24,11.82)	405.02(262.35,591.42)	0	-1.27(-1.62 , -0.91)
Saint Lucia	11.90(8.33,16.31)	502.51(351.88,689.04)	26.78(17.74,38.27)	402.07(266.41,574.59)	0.006	-0.83(-1.42 , -0.23)	9.88(7.20,13.40)	493.26(359.67,669.48)	19.88(13.64,27.15)	321.31(220.58,438.87)	0	-1.43(-1.92 , -0.93)
Saint Vincent and the Grenadines	9.80(7.03,13.52)	586.01(420.23,808.09)	18.97(13.20,26.85)	528.69(367.79,748.14)	0.01	-0.42(-0.74 , -0.1)	8.16(5.95,10.82)	525.28(382.97,696.98)	15.06(10.70,20.57)	444.53(315.98,607.35)	0.12	-0.84(-1.89 , 0.22)
Samoa	8.81(4.84,14.89)	331.20(182.04,559.79)	17.19(9.02,28.57)	355.88(186.77,591.52)	0.432	0.13(-0.2 , 0.46)	7.82(4.34,13.03)	322.30(179.03,537.00)	14.60(7.55,23.76)	342.07(177.00,556.68)	0.495	0.1(-0.18 , 0.38)
San Marino	0.50(0.30,0.79)	73.21(43.58,116.46)	1.26(0.74,2.07)	91.80(53.67,150.96)	0	0.8(0.53 , 1.07)	0.43(0.25,0.66)	64.38(37.50,100.03)	1.06(0.58,1.73)	80.08(44.10,130.94)	0	0.79(0.56 , 1.02)
Sao Tome and Principe	6.37(3.91,9.86)	360.23(221.14,558.01)	21.18(12.16,33.30)	480.24(275.79,755.03)	0	1.02(0.81 , 1.22)	5.94(3.54,9.08)	347.06(206.91,530.52)	14.98(9.06,24.16)	433.51(262.26,699.35)	0	0.75(0.51 , 1)
Saudi Arabia	66.34(36.82,117.74)	31.68(17.58,56.23)	587.22(340.08,962.13)	61.59(35.67,100.90)	0	2.39(1.87 , 2.91)	46.23(24.98,88.41)	30.86(16.67,59.01)	376.57(212.15,611.47)	58.41(32.91,94.85)	0	2.29(1.89 , 2.68)
Senegal	300.86(177.69,462.60)	261.99(154.73,402.82)	719.25(408.78,1162.87)	253.18(143.89,409.34)	0.555	-0.18(-0.79 , 0.43)	252.32(152.56,390.71)	263.55(159.35,408.09)	610.31(349.52,975.65)	259.49(148.60,414.82)	0.829	-0.08(-0.78 , 0.63)
Serbia	932.91(609.41,1327.04)	319.89(208.96,455.03)	1151.66(699.36,1728.78)	408.48(248.05,613.17)	0	0.92(0.59 , 1.26)	937.22(608.06,1382.65)	299.61(194.38,442.00)	980.21(598.49,1446.33)	360.52(220.13,531.96)	0	0.63(0.33 , 0.93)
Seychelles	6.79(4.64,9.80)	511.86(349.96,739.16)	17.00(11.05,25.59)	476.60(309.72,717.37)	0.472	-0.2(-0.76 , 0.35)	6.70(4.35,9.88)	513.80(333.79,757.54)	16.50(10.18,24.84)	490.82(302.98,739.10)	0.803	-0.1(-0.85 , 0.66)
Sierra Leone	134.69(76.70,217.57)	221.70(126.25,358.12)	409.03(222.00,695.79)	295.48(160.37,502.63)	0	0.97(0.76 , 1.18)	114.00(64.39,175.55)	225.82(127.54,347.72)	302.87(168.98,493.45)	285.73(159.41,465.52)	0	0.77(0.52 , 1.01)
Singapore	213.67(152.75,286.23)	241.11(172.37,322.99)	210.26(134.34,315.49)	114.89(73.41,172.39)	0	-2.51(-3.42 , -1.59)	219.84(165.28,282.22)	309.31(232.55,397.08)	293.70(195.19,449.22)	141.21(93.85,215.99)	0	-2.6(-3.53 , -1.65)
Slovakia	450.79(338.71,595.57)	312.13(234.52,412.38)	592.56(327.47,924.19)	307.89(170.15,480.20)	0.022	0.17(0.03 , 0.31)	344.99(255.78,468.58)	262.23(194.42,356.17)	479.19(282.10,743.25)	273.34(160.92,423.98)	0.687	0.1(-0.4 , 0.61)
Slovenia	155.56(96.35,228.43)	263.71(163.33,387.24)	126.85(79.51,196.12)	180.24(112.98,278.67)	0	-1.34(-1.93 , -0.75)	113.89(73.01,165.90)	197.20(126.42,287.25)	124.28(77.05,195.95)	164.19(101.79,258.87)	0.007	-0.62(-1.07 , -0.17)
Solomon Islands	32.04(11.33,60.57)	635.29(224.68,1200.96)	104.13(37.67,178.90)	706.00(255.44,1213.01)	0	0.39(0.19 , 0.59)	24.59(10.93,45.68)	568.75(252.90,1056.46)	68.21(29.31,117.85)	634.68(272.74,1096.58)	0.001	0.37(0.16 , 0.58)
Somalia	541.15(271.73,911.68)	427.29(214.55,719.86)	1260.61(604.10,2236.20)	383.22(183.64,679.79)	0	-0.35(-0.52 , -0.18)	408.20(200.79,699.94)	419.84(206.51,719.90)	714.15(349.99,1248.46)	379.53(186.00,663.49)	0	-0.32(-0.47 , -0.18)
South Africa	2504.17(1819.87,3176.20)	344.77(250.56,437.30)	4683.92(2784.72,6674.86)	299.97(178.34,427.47)	0.497	-0.58(-2.24 , 1.1)	1668.28(1222.86,2184.44)	274.23(201.01,359.08)	3801.04(2628.32,5056.46)	277.45(191.85,369.09)	0.902	0.07(-1.05 , 1.21)
South Sudan	214.05(116.51,359.36)	278.74(151.72,467.96)	401.84(213.79,693.66)	218.83(116.43,377.75)	0	-0.9(-1.21 , -0.58)	159.11(84.67,265.52)	277.97(147.92,463.88)	317.07(168.83,564.15)	226.71(120.72,403.39)	0	-0.74(-1.05 , -0.43)
Spain	1764.16(1289.22,2210.06)	162.06(118.43,203.02)	3115.33(1770.95,4683.82)	167.62(95.29,252.02)	0.642	0.07(-0.23 , 0.37)	1848.55(1276.13,2368.28)	183.46(126.65,235.04)	2873.51(1750.86,4178.16)	159.54(97.21,231.97)	0.027	-0.46(-0.86 , -0.05)
Sri Lanka	383.93(252.06,562.72)	97.77(64.19,143.31)	763.74(433.02,1226.54)	108.22(61.36,173.80)	0.052	0.52(0 , 1.04)	303.93(200.84,448.94)	95.98(63.42,141.77)	848.83(491.33,1392.08)	124.16(71.87,203.63)	0	1(0.52 , 1.48)
Sudan	199.31(89.10,334.56)	58.82(26.29,98.73)	428.18(185.27,765.72)	53.98(23.36,96.53)	0	-0.32(-0.49 , -0.15)	144.83(66.38,240.59)	55.48(25.43,92.15)	315.32(146.82,563.47)	52.91(24.64,94.55)	0.215	-0.15(-0.4 , 0.09)
Suriname	26.25(17.91,36.41)	299.94(204.62,416.03)	65.85(43.25,96.20)	351.06(230.55,512.82)	0.765	0.24(-1.34 , 1.85)	27.33(19.00,37.68)	351.92(244.70,485.13)	57.64(36.41,86.51)	308.23(194.70,462.65)	0.52	-0.66(-2.66 , 1.37)
Sweden	325.37(249.03,482.86)	108.92(83.36,161.64)	295.81(203.21,416.91)	90.62(62.25,127.72)	0.014	-0.41(-0.74 , -0.08)	206.96(160.28,282.67)	89.56(69.36,122.32)	251.79(171.26,363.80)	75.87(51.60,109.62)	0	-0.62(-0.85 , -0.39)
Switzerland	331.12(234.22,437.22)	141.18(99.87,186.42)	248.44(155.78,395.36)	81.34(51.00,129.44)	0	-1.8(-2.31 , -1.29)	242.75(173.22,321.30)	122.97(87.75,162.77)	250.19(152.10,376.80)	75.45(45.87,113.64)	0	-1.71(-2.43 , -0.98)
Syrian Arab Republic	62.31(35.14,97.91)	34.28(19.33,53.86)	156.24(91.03,253.76)	32.95(19.20,53.51)	0.637	-0.2(-1.02 , 0.63)	46.78(27.71,74.75)	30.39(18.00,48.56)	138.15(82.07,220.97)	32.55(19.34,52.06)	0.45	0.19(-0.31 , 0.7)
Taiwan (Province of China)	1840.28(1469.15,2218.05)	422.14(337.00,508.79)	1812.50(1148.14,2837.99)	200.48(127.00,313.91)	0	-2.6(-3.14 , -2.05)	2077.45(1666.22,2508.54)	490.26(393.21,591.99)	2212.67(1398.02,3491.32)	240.45(151.92,379.40)	0	-2.56(-2.78 , -2.35)
Tajikistan	88.28(60.83,120.59)	138.89(95.70,189.73)	163.38(94.06,285.74)	74.72(43.02,130.68)	0	-2.07(-2.48 , -1.66)	109.65(73.38,153.52)	130.83(87.55,183.17)	140.93(83.03,240.84)	69.80(41.13,119.28)	0	-2.19(-3.11 , -1.27)
Thailand	4831.48(3047.79,6705.68)	363.36(229.22,504.32)	6803.56(4046.50,10980.96)	229.43(136.46,370.30)	0	-1.63(-2.07 , -1.2)	4234.12(2832.25,5771.45)	355.20(237.60,484.17)	7030.44(3994.86,11198.90)	240.29(136.54,382.76)	0	-1.47(-1.75 , -1.18)
Timor-Leste	23.53(12.34,38.53)	168.71(88.45,276.26)	48.33(20.29,79.42)	182.41(76.58,299.72)	0.045	0.3(0.01 , 0.6)	21.67(11.33,35.10)	206.54(108.01,334.62)	40.58(21.69,65.11)	211.77(113.18,339.77)	0.52	0.11(-0.23 , 0.46)
Togo	179.07(110.98,277.53)	315.38(195.47,488.79)	470.91(266.78,773.23)	274.05(155.25,449.99)	0	-0.47(-0.62 , -0.31)	132.53(82.15,207.85)	311.33(192.98,488.28)	358.40(202.18,584.43)	268.40(151.41,437.68)	0	-0.52(-0.7 , -0.33)
Tokelau	0.17(0.09,0.28)	474.25(254.50,803.80)	0.16(0.09,0.27)	463.66(259.65,792.39)	0.01	-0.12(-0.21 , -0.03)	0.14(0.08,0.24)	455.28(259.78,760.56)	0.14(0.08,0.24)	431.82(247.17,712.58)	0.002	-0.21(-0.34 , -0.08)
Tonga	7.40(4.44,11.52)	390.24(234.50,607.86)	8.85(5.10,14.37)	348.20(200.87,565.57)	0.005	-0.39(-0.67 , -0.12)	7.16(4.26,10.86)	416.89(247.89,632.77)	8.10(4.73,13.21)	360.15(210.33,587.52)	0	-0.54(-0.64 , -0.43)
Trinidad and Tobago	84.24(62.11,115.98)	324.20(239.02,446.32)	103.36(61.73,165.34)	242.75(144.98,388.30)	0	-1.08(-1.29 , -0.87)	66.01(50.06,87.89)	307.65(233.30,409.61)	106.33(65.22,162.18)	247.53(151.83,377.55)	0.108	-0.69(-1.53 , 0.15)
Tunisia	101.69(60.04,158.57)	66.88(39.49,104.29)	280.24(152.84,474.55)	74.83(40.81,126.71)	0.001	0.32(0.14 , 0.51)	91.91(53.05,144.99)	65.69(37.92,103.63)	235.21(124.67,383.82)	67.40(35.72,109.98)	0.146	0.12(-0.04 , 0.28)
Turkey	794.77(417.82,1277.47)	68.43(35.97,109.98)	1295.11(786.74,1924.97)	49.84(30.27,74.08)	0	-1.29(-1.93 , -0.66)	630.20(341.74,1040.57)	60.20(32.65,99.41)	1211.96(754.27,1833.69)	50.94(31.71,77.08)	0.002	-0.66(-1.07 , -0.24)
Turkmenistan	90.30(66.92,121.68)	165.16(122.40,222.56)	339.98(208.99,501.40)	241.98(148.75,356.87)	0.095	1.5(-0.26 , 3.28)	90.36(67.88,120.26)	155.09(116.52,206.42)	291.51(179.14,434.40)	218.82(134.47,326.08)	0.001	1.4(0.6 , 2.21)
Tuvalu	1.05(0.58,1.72)	435.86(238.47,709.27)	1.15(0.62,2.01)	406.77(219.26,707.87)	0.002	-0.28(-0.45 , -0.1)	0.86(0.46,1.44)	421.60(223.99,705.55)	1.04(0.55,1.76)	374.63(199.35,634.93)	0	-0.43(-0.57 , -0.3)
Uganda	680.46(370.82,1089.22)	284.21(154.88,454.94)	2314.71(1414.41,3581.65)	368.22(225.00,569.77)	0	0.9(0.41 , 1.39)	538.88(293.51,848.05)	271.97(148.14,428.01)	1823.13(1115.77,2790.51)	372.24(227.81,569.75)	0	1.05(0.58 , 1.52)
Ukraine	3021.75(2196.47,3930.56)	196.63(142.93,255.77)	2466.64(1575.47,3843.26)	151.56(96.80,236.15)	0	-1.04(-1.62 , -0.46)	4845.39(3345.48,6211.96)	230.74(159.32,295.82)	2458.24(1587.55,3659.78)	156.85(101.29,233.51)	0	-1.43(-2.2 , -0.66)
United Arab Emirates	19.87(11.17,30.80)	119.74(67.30,185.64)	199.73(111.49,324.06)	109.46(61.10,177.60)	0.133	-0.34(-0.79 , 0.1)	17.44(9.45,27.05)	162.01(87.82,251.31)	141.26(81.57,234.23)	123.95(71.57,205.52)	0	-0.91(-1.34 , -0.47)
United Kingdom	2647.78(2217.33,2872.31)	154.36(129.26,167.45)	2313.42(1714.97,3124.84)	101.98(75.60,137.75)	0	-1.31(-1.52 , -1.11)	1933.46(1774.76,2093.08)	123.73(113.58,133.95)	1780.64(1293.96,2590.23)	75.09(54.57,109.23)	0	-1.69(-1.91 , -1.47)
United Republic of Tanzania	1435.56(868.11,2233.48)	365.58(221.07,568.78)	3747.77(2156.05,5984.87)	352.35(202.70,562.67)	0.412	-0.11(-0.38 , 0.16)	1250.74(715.07,1980.09)	371.39(212.33,587.96)	2994.93(1757.90,4910.32)	364.69(214.06,597.93)	0.293	-0.09(-0.26 , 0.08)
United States of America	10522.28(8350.55,11266.90)	147.48(117.04,157.92)	12927.03(9800.41,16350.02)	123.74(93.81,156.50)	0	-0.61(-0.85 , -0.37)	7981.77(6746.58,8526.44)	135.69(114.69,144.95)	11999.71(9223.39,14973.56)	113.65(87.36,141.82)	0	-0.49(-0.65 , -0.32)
United States Virgin Islands	9.77(5.97,14.72)	263.25(160.97,396.65)	7.48(4.64,11.55)	207.26(128.51,320.00)	0	-0.87(-1.06 , -0.69)	6.79(4.19,10.50)	250.21(154.31,386.73)	7.98(4.65,12.23)	202.65(118.12,310.70)	0	-0.78(-0.96 , -0.6)
Uruguay	260.10(196.99,340.57)	302.52(229.12,396.12)	313.61(201.03,466.09)	290.22(186.04,431.32)	0.492	-0.3(-1.14 , 0.55)	209.88(154.25,279.82)	252.80(185.79,337.04)	256.49(165.41,378.70)	249.19(160.70,367.91)	0.514	-0.19(-0.77 , 0.39)
Uzbekistan	505.85(376.78,658.81)	161.88(120.57,210.83)	2289.66(1507.79,3197.21)	251.85(165.85,351.68)	0	1.8(0.86 , 2.75)	588.03(441.15,768.29)	176.54(132.44,230.66)	1924.24(1273.33,2698.36)	232.49(153.84,326.02)	0	0.97(0.56 , 1.38)
Vanuatu	6.67(3.24,11.55)	273.55(132.91,473.66)	19.14(9.06,32.78)	318.16(150.60,544.96)	0.134	0.55(-0.17 , 1.27)	4.76(2.25,8.26)	266.39(125.91,462.03)	14.48(7.23,25.09)	298.23(148.96,516.67)	0.583	0.18(-0.47 , 0.84)
Venezuela (Bolivarian Republic of)	1241.57(955.43,1579.88)	371.28(285.71,472.45)	3583.51(2207.95,5456.40)	407.33(250.98,620.22)	0.061	0.34(-0.02 , 0.69)	891.80(690.87,1128.11)	315.11(244.11,398.60)	2811.87(1755.65,4170.76)	348.12(217.36,516.36)	0.154	0.36(-0.13 , 0.86)
Viet Nam	2257.34(1386.44,3546.73)	205.12(125.99,322.29)	7571.77(4400.12,11775.90)	231.54(134.55,360.09)	0.016	0.38(0.07 , 0.69)	2299.38(1366.14,3508.45)	211.45(125.63,322.63)	7840.33(4528.29,12771.15)	260.75(150.60,424.74)	0	0.64(0.34 , 0.94)
Yemen	117.75(48.85,203.08)	64.36(26.70,111.00)	354.29(171.67,630.03)	66.40(32.17,118.08)	0.172	0.13(-0.06 , 0.33)	84.63(35.64,146.80)	60.15(25.33,104.33)	254.78(122.34,439.53)	62.61(30.06,108.01)	0.043	0.17(0.01 , 0.33)
Zambia	567.28(337.30,873.14)	478.63(284.59,736.69)	1423.12(794.34,2314.16)	488.28(272.54,794.00)	0.434	0.08(-0.12 , 0.28)	442.07(265.82,666.04)	459.97(276.58,693.01)	975.04(560.39,1605.23)	449.45(258.31,739.93)	0.351	-0.09(-0.28 , 0.1)
Zimbabwe	677.45(415.18,1027.17)	460.25(282.07,697.84)	1371.50(712.57,2207.48)	479.14(248.94,771.20)	0.752	0.26(-1.36 , 1.91)	600.44(369.98,902.72)	474.83(292.58,713.87)	954.40(525.12,1547.29)	436.51(240.17,707.68)	0.323	-0.19(-0.57 , 0.19)

## Sheet: TableS4
Table S4. The number of cases, prevalence rates, and average annual percentage change of ovarian cancer among perimenopausal women in each country in 1990 and 2019.
Ovarian cancer	45-49						50-54
	1990		2019				1990		2019
located name	Prevalence Case [*103(95% UI)]	Prevalence rate	Prevalence Case [*103(95% UI)]	Prevalence rate	P value	AAPC	Prevalence Case [*103(95% UI)]	Prevalence rate	Prevalence Case [*103(95% UI)]	Prevalence rate	P value	AAPC
Afghanistan	45.39(12.51,285.72)	18.76(5.17,118.11)	238.68(90.39,1102.61)	29.13(11.03,134.59)	0	1.57(1.5 , 1.64)	47.55(13.35,273.84)	21.90(6.15,126.15)	181.29(72.50,805.16)	31.83(12.73,141.37)	0	1.31(1.22 , 1.4)
Albania	17.87(12.84,24.12)	29.37(21.10,39.65)	44.81(26.56,70.47)	49.83(29.53,78.36)	0	1.87(1.55 , 2.19)	16.72(12.15,22.96)	28.28(20.54,38.83)	47.17(28.54,73.80)	49.01(29.65,76.67)	0	1.93(1.58 , 2.28)
Algeria	90.90(53.25,149.36)	23.55(13.79,38.69)	531.36(315.72,811.79)	43.65(25.94,66.69)	0	2.16(2.05 , 2.27)	83.77(51.37,127.06)	23.04(14.13,34.95)	440.57(247.43,670.99)	42.75(24.01,65.10)	0	2.14(1.98 , 2.3)
American Samoa	0.80(0.49,1.27)	94.03(57.81,149.56)	2.65(1.63,4.15)	168.63(104.02,264.15)	0	2.07(1.78 , 2.37)	0.58(0.35,0.92)	87.22(53.34,138.64)	2.38(1.47,3.68)	150.18(92.74,231.62)	0	1.96(1.68 , 2.25)
Andorra	1.06(0.63,1.76)	70.74(41.67,116.90)	3.06(1.89,4.60)	80.19(49.45,120.41)	0	0.42(0.29 , 0.56)	0.93(0.58,1.52)	77.01(47.96,125.71)	3.20(1.94,4.66)	89.87(54.47,130.91)	0	0.53(0.38 , 0.68)
Angola	18.03(7.64,50.34)	10.73(4.55,29.98)	113.34(54.84,222.25)	21.65(10.48,42.45)	0	2.44(1.96 , 2.92)	19.21(8.37,49.29)	14.34(6.25,36.80)	114.97(55.60,208.78)	26.68(12.90,48.44)	0	2.17(1.79 , 2.55)
Antigua and Barbuda	0.20(0.13,0.37)	15.70(10.33,28.90)	2.63(1.64,3.87)	76.31(47.69,112.40)	0	5.73(5.16 , 6.3)	0.17(0.12,0.33)	17.09(11.80,32.85)	2.61(1.58,3.77)	81.00(49.02,116.95)	0	5.67(5.21 , 6.14)
Argentina	529.36(375.76,733.45)	60.77(43.14,84.20)	1120.10(746.38,1643.52)	81.82(54.52,120.06)	0	1.09(0.73 , 1.45)	525.74(376.74,707.31)	67.45(48.33,90.74)	946.16(629.19,1360.35)	80.20(53.33,115.31)	0	0.64(0.33 , 0.94)
Armenia	38.27(26.08,55.55)	62.32(42.46,90.47)	75.82(52.42,101.48)	84.87(58.67,113.59)	0	1.08(0.8 , 1.36)	62.39(43.67,94.19)	65.69(45.98,99.18)	78.81(55.40,106.28)	85.60(60.18,115.44)	0	0.99(0.77 , 1.21)
Australia	436.67(333.02,525.85)	92.27(70.37,111.12)	513.60(342.68,757.98)	60.61(40.44,89.44)	0	-1.6(-1.9 , -1.3)	454.56(377.57,528.36)	115.15(95.64,133.84)	610.03(390.56,920.42)	78.51(50.26,118.46)	0	-1.39(-1.64 , -1.14)
Austria	424.90(286.86,523.24)	163.72(110.53,201.62)	291.67(193.34,461.48)	90.12(59.74,142.59)	0	-2.25(-2.83 , -1.66)	391.00(297.59,472.07)	173.96(132.41,210.04)	366.27(248.59,589.61)	103.40(70.18,166.46)	0	-1.85(-2 , -1.7)
Azerbaijan	39.55(25.28,59.02)	33.69(21.53,50.28)	188.91(106.17,302.01)	57.94(32.56,92.63)	0	1.9(1.69 , 2.11)	61.74(37.74,94.99)	32.97(20.16,50.74)	195.90(108.56,303.17)	55.99(31.03,86.65)	0	1.82(1.7 , 1.94)
Bahamas	1.82(1.30,2.77)	31.62(22.58,48.08)	14.50(9.16,20.68)	102.93(65.00,146.74)	0	4.02(3.61 , 4.43)	1.54(1.11,2.33)	32.21(23.23,48.75)	12.46(8.22,17.75)	96.75(63.78,137.80)	0	3.98(3.02 , 4.95)
Bahrain	3.82(2.37,6.01)	60.54(37.58,95.15)	38.50(23.67,63.85)	91.72(56.39,152.13)	0	1.65(1.01 , 2.29)	4.29(2.54,8.12)	76.36(45.27,144.65)	31.10(17.19,52.03)	91.16(50.38,152.53)	0	0.47(0.21 , 0.73)
Bangladesh	234.03(116.00,471.40)	14.99(7.43,30.18)	1488.46(758.00,3348.71)	33.62(17.12,75.64)	0	2.86(2.53 , 3.19)	250.75(122.00,511.79)	20.50(9.98,41.85)	1591.29(888.19,3471.01)	43.73(24.41,95.39)	0	2.64(2.43 , 2.85)
Barbados	1.02(0.73,1.78)	16.87(12.06,29.58)	9.71(4.73,14.19)	86.70(42.23,126.64)	0	5.81(5.3 , 6.33)	0.85(0.63,1.57)	16.49(12.19,30.31)	9.46(4.89,13.51)	83.64(43.24,119.49)	0	5.99(5.58 , 6.4)
Belarus	215.62(164.82,285.90)	83.34(63.71,110.51)	351.29(213.82,521.57)	105.06(63.95,155.98)	0	0.7(0.4 , 1.01)	336.88(257.04,423.43)	91.19(69.58,114.61)	334.23(204.56,492.30)	98.37(60.20,144.89)	0.176	0.22(-0.1 , 0.53)
Belgium	367.70(283.06,452.30)	138.32(106.48,170.15)	300.24(190.41,486.85)	78.32(49.67,127.00)	0	-1.95(-2.32 , -1.58)	435.04(348.68,525.03)	152.21(121.99,183.70)	337.73(216.42,552.74)	85.33(54.68,139.66)	0	-2.2(-2.42 , -1.97)
Belize	0.33(0.24,0.43)	13.01(9.71,17.26)	4.10(2.63,5.64)	37.99(24.39,52.17)	0	3.68(3.23 , 4.14)	0.26(0.19,0.34)	11.87(8.74,15.63)	3.45(2.23,4.62)	39.33(25.44,52.70)	0	4.25(4 , 4.5)
Benin	9.21(5.76,13.92)	12.46(7.79,18.84)	46.54(27.21,75.65)	22.03(12.88,35.80)	0	2(1.85 , 2.15)	10.14(6.34,15.50)	18.28(11.42,27.93)	45.47(27.24,71.48)	28.73(17.21,45.17)	0	1.58(1.43 , 1.74)
Bermuda	1.55(1.04,2.22)	82.28(55.08,118.06)	2.45(1.60,3.67)	102.00(66.64,152.84)	0	0.72(0.49 , 0.94)	1.35(0.90,1.95)	85.09(57.08,123.15)	2.47(1.63,3.65)	97.47(64.24,143.92)	0.011	0.46(0.11 , 0.82)
Bhutan	1.69(0.68,4.15)	18.29(7.36,45.00)	9.41(4.39,21.66)	52.81(24.63,121.63)	0	3.74(3.68 , 3.79)	1.85(0.75,4.27)	24.42(9.90,56.27)	9.17(4.57,20.15)	62.20(31.01,136.59)	0	3.28(3.21 , 3.34)
Bolivia (Plurinational State of)	24.68(12.57,56.47)	20.69(10.54,47.34)	145.80(80.20,254.98)	50.34(27.69,88.04)	0	3.14(2.81 , 3.47)	22.73(11.79,54.50)	24.38(12.65,58.46)	129.54(74.25,229.24)	52.94(30.34,93.69)	0	2.69(2.37 , 3.01)
Bosnia and Herzegovina	74.79(55.30,102.26)	65.23(48.23,89.20)	135.21(84.71,207.69)	117.68(73.73,180.76)	0	2.08(1.83 , 2.33)	103.64(80.86,132.49)	73.51(57.35,93.97)	153.83(99.57,230.07)	125.65(81.34,187.93)	0	1.8(1.49 , 2.12)
Botswana	5.24(2.78,9.12)	25.17(13.35,43.85)	33.20(16.65,58.97)	57.13(28.65,101.48)	0	2.78(2.41 , 3.14)	5.13(2.83,8.56)	29.33(16.19,48.99)	28.42(14.37,47.72)	62.01(31.35,104.11)	0	2.55(2.24 , 2.86)
Brazil	1284.87(1182.73,1397.91)	41.17(37.90,44.79)	3786.79(3318.80,4290.86)	53.71(47.08,60.87)	0	0.94(0.8 , 1.07)	1208.19(1102.68,1312.52)	45.66(41.67,49.60)	3593.33(3207.58,4011.00)	54.37(48.53,60.69)	0	0.66(0.56 , 0.77)
Brunei Darussalam	3.25(1.84,5.62)	78.20(44.20,135.34)	18.40(11.48,27.08)	127.75(79.71,188.06)	0	1.71(1.53 , 1.88)	2.91(1.73,4.68)	95.51(56.66,153.39)	17.70(11.74,25.51)	151.09(100.26,217.83)	0	1.58(1.45 , 1.72)
Bulgaria	285.22(229.08,350.54)	105.95(85.10,130.22)	376.17(233.14,558.86)	148.10(91.79,220.03)	0	1.14(0.5 , 1.79)	300.79(243.81,369.64)	112.24(90.98,137.93)	361.25(233.98,539.30)	152.22(98.59,227.24)	0	1.17(0.83 , 1.52)
Burkina Faso	19.48(11.18,32.55)	11.89(6.82,19.86)	88.04(53.61,138.87)	21.91(13.34,34.56)	0	2.2(1.92 , 2.49)	21.71(12.09,37.50)	16.09(8.96,27.80)	87.40(51.57,144.42)	27.46(16.20,45.38)	0	1.97(1.56 , 2.37)
Burundi	19.01(8.17,52.84)	23.07(9.92,64.12)	49.61(27.45,86.31)	28.57(15.81,49.71)	0.001	0.7(0.29 , 1.11)	22.15(9.67,63.20)	30.97(13.53,88.37)	52.95(30.55,94.96)	37.13(21.42,66.58)	0	0.55(0.43 , 0.66)
Cabo Verde	0.43(0.25,0.63)	8.84(5.11,12.99)	4.41(2.13,6.96)	33.71(16.30,53.20)	0	4.71(4.5 , 4.92)	0.51(0.29,0.86)	8.72(4.93,14.53)	4.68(2.42,7.52)	37.26(19.23,59.85)	0	5.15(4.83 , 5.47)
Cambodia	52.14(22.55,151.50)	29.40(12.71,85.44)	350.06(190.63,645.78)	85.97(46.82,158.59)	0	3.84(3.71 , 3.97)	54.59(25.34,165.88)	34.83(16.17,105.84)	352.66(203.46,642.75)	87.42(50.43,159.33)	0	3.3(3.18 , 3.41)
Cameroon	32.39(19.60,49.20)	19.10(11.56,29.01)	172.72(89.79,313.49)	34.90(18.14,63.34)	0	2.11(1.9 , 2.31)	39.03(23.50,63.67)	26.65(16.05,43.48)	167.47(94.18,298.35)	42.75(24.04,76.16)	0	1.62(1.48 , 1.76)
Canada	885.47(725.85,1054.65)	112.04(91.84,133.44)	993.36(625.07,1488.96)	83.07(52.27,124.52)	0	-1.11(-1.51 , -0.71)	866.37(708.14,1017.13)	133.69(109.27,156.95)	1179.98(761.45,1779.14)	93.86(60.57,141.52)	0	-1.44(-1.68 , -1.21)
Central African Republic	6.83(3.18,21.17)	13.96(6.50,43.28)	16.12(7.34,41.23)	16.30(7.42,41.68)	0	0.54(0.27 , 0.82)	7.59(3.61,22.31)	18.24(8.67,53.62)	16.47(7.51,40.58)	20.26(9.24,49.94)	0.001	0.36(0.15 , 0.57)
Chad	9.02(5.11,15.71)	9.27(5.25,16.15)	31.55(17.06,54.38)	13.49(7.30,23.26)	0	1.31(1.24 , 1.38)	10.39(6.04,17.91)	13.26(7.71,22.87)	32.70(17.48,60.90)	19.18(10.26,35.73)	0	1.31(1.17 , 1.45)
Chile	191.65(144.00,247.76)	58.64(44.06,75.82)	463.81(297.53,701.40)	74.32(47.68,112.40)	0	0.71(0.34 , 1.09)	175.07(135.38,219.92)	64.18(49.63,80.62)	494.42(328.17,711.50)	80.58(53.49,115.96)	0	0.9(0.68 , 1.12)
China	5408.70(4071.26,7554.73)	22.14(16.67,30.93)	27090.49(19897.77,35660.60)	45.51(33.42,59.90)	0	2.6(2.32 , 2.88)	5237.57(3978.85,7843.66)	23.28(17.69,34.87)	31692.38(22728.32,40477.00)	50.90(36.50,65.01)	0	2.76(2.55 , 2.97)
Colombia	338.79(279.27,406.02)	53.71(44.27,64.36)	1112.50(728.94,1679.98)	75.39(49.40,113.85)	0	1.22(1.09 , 1.34)	309.18(256.80,367.49)	58.74(48.79,69.82)	1027.66(665.57,1532.16)	69.91(45.28,104.24)	0	0.58(0.38 , 0.79)
Comoros	1.82(0.64,3.40)	23.85(8.35,44.40)	9.70(4.87,16.67)	54.85(27.54,94.27)	0	2.98(2.08 , 3.89)	2.02(0.77,3.62)	31.92(12.10,57.14)	10.02(4.99,16.89)	68.37(34.05,115.20)	0	2.72(1.94 , 3.5)
Congo	7.20(3.45,16.73)	18.80(9.01,43.70)	40.59(20.50,73.02)	33.65(16.99,60.53)	0	2.08(1.65 , 2.52)	8.38(4.18,19.55)	24.50(12.23,57.17)	35.84(18.91,65.57)	39.98(21.10,73.16)	0	1.72(1.33 , 2.11)
Cook Islands	0.12(0.07,0.22)	28.86(16.30,50.40)	0.36(0.21,0.55)	58.92(34.73,91.41)	0	2.48(2.39 , 2.58)	0.09(0.05,0.15)	26.79(15.14,45.49)	0.35(0.22,0.55)	58.97(37.30,91.39)	0	2.78(2.68 , 2.88)
Costa Rica	17.31(12.90,22.98)	31.72(23.65,42.12)	83.65(52.92,125.51)	58.55(37.04,87.85)	0	2.12(1.71 , 2.54)	14.82(11.31,19.23)	32.06(24.47,41.60)	80.38(49.00,121.10)	56.19(34.25,84.65)	0	2.03(1.45 , 2.61)
Côte d'Ivoire	24.20(14.72,36.96)	14.12(8.59,21.56)	111.46(63.34,188.21)	25.44(14.45,42.95)	0	2.11(1.9 , 2.31)	26.77(16.90,41.09)	20.01(12.63,30.72)	110.94(64.09,179.39)	32.62(18.84,52.75)	0	1.72(1.54 , 1.89)
Croatia	272.79(210.61,348.96)	188.23(145.32,240.78)	212.53(136.24,326.36)	150.99(96.79,231.86)	0.139	-0.62(-1.43 , 0.2)	295.76(236.10,366.76)	182.20(145.45,225.94)	263.05(170.78,392.30)	171.49(111.34,255.76)	0.036	-0.37(-0.72 , -0.02)
Cuba	57.24(42.47,82.39)	19.05(14.13,27.42)	330.53(183.24,481.78)	67.40(37.36,98.24)	0	4.45(3.91 , 4.99)	44.57(33.40,68.01)	17.98(13.47,27.43)	346.69(185.39,488.49)	66.77(35.71,94.08)	0	4.85(4.42 , 5.27)
Cyprus	14.42(8.57,22.61)	64.77(38.49,101.60)	37.99(23.11,57.29)	80.23(48.81,120.98)	0	0.9(0.46 , 1.35)	15.50(9.56,23.65)	83.47(51.49,127.34)	42.64(27.28,60.64)	100.53(64.32,142.96)	0	0.77(0.55 , 0.99)
Czechia	519.81(421.60,623.63)	155.11(125.80,186.09)	487.97(321.11,715.01)	119.87(78.88,175.64)	0.001	-0.85(-1.36 , -0.35)	428.88(357.17,503.24)	161.57(134.55,189.58)	443.68(306.46,642.56)	131.81(91.04,190.89)	0.016	-0.93(-1.68 , -0.17)
Democratic People's Republic of Korea	219.80(94.16,494.57)	33.86(14.50,76.18)	553.59(302.05,1019.77)	54.67(29.83,100.70)	0	1.64(1.49 , 1.78)	208.39(91.92,490.33)	32.75(14.45,77.06)	549.25(307.66,1014.71)	54.05(30.28,99.86)	0	1.72(1.53 , 1.91)
Democratic Republic of the Congo	77.35(36.11,176.01)	12.53(5.85,28.50)	282.97(146.23,512.37)	18.97(9.81,34.36)	0	1.38(1.27 , 1.5)	93.33(42.57,215.69)	16.78(7.65,38.77)	307.59(156.82,546.24)	24.72(12.60,43.90)	0	1.3(1.2 , 1.41)
Denmark	176.77(135.07,215.29)	101.88(77.85,124.09)	159.91(102.69,243.28)	82.52(52.99,125.54)	0.134	-0.61(-1.39 , 0.19)	182.33(146.35,214.63)	128.71(103.32,151.51)	214.92(141.14,313.40)	103.34(67.86,150.69)	0.039	-0.61(-1.19 , -0.03)
Djibouti	1.55(0.80,2.65)	23.18(11.97,39.75)	14.35(7.17,25.56)	51.81(25.90,92.30)	0	2.82(2.55 , 3.08)	1.56(0.85,2.66)	31.06(16.79,52.76)	12.64(6.08,21.88)	64.54(31.05,111.70)	0	2.55(2.32 , 2.78)
Dominica	0.25(0.17,0.36)	17.00(11.44,24.63)	0.87(0.45,1.42)	41.80(21.81,68.08)	0	3.18(2.95 , 3.41)	0.19(0.12,0.30)	13.75(8.70,21.68)	0.73(0.42,1.09)	32.91(18.84,49.50)	0	3.11(2.87 , 3.36)
Dominican Republic	15.22(10.23,21.39)	12.07(8.11,16.96)	73.80(40.79,124.15)	24.94(13.79,41.96)	0	2.64(2.42 , 2.87)	11.94(8.03,17.76)	11.29(7.59,16.79)	59.79(34.23,100.82)	22.92(13.12,38.64)	0	2.49(2.34 , 2.64)
Ecuador	32.48(22.07,54.70)	17.71(12.03,29.82)	291.20(178.86,441.39)	61.55(37.81,93.30)	0	4.46(4.24 , 4.67)	27.00(18.57,47.32)	18.00(12.38,31.54)	238.61(151.54,355.47)	58.08(36.88,86.52)	0	4.21(3.9 , 4.53)
Egypt	145.58(91.60,263.91)	13.12(8.25,23.78)	659.76(312.28,1171.30)	29.45(13.94,52.29)	0	2.84(2.35 , 3.32)	132.12(81.92,243.91)	14.59(9.05,26.94)	630.79(311.13,1172.91)	31.59(15.58,58.75)	0	2.76(2.37 , 3.14)
El Salvador	19.29(13.32,28.27)	19.48(13.45,28.56)	117.03(65.92,177.84)	61.73(34.77,93.80)	0	4.23(3.8 , 4.66)	15.18(10.41,23.60)	18.34(12.57,28.51)	91.17(56.01,135.69)	54.55(33.51,81.19)	0	3.88(3.57 , 4.19)
Equa,rial Guinea	0.86(0.32,2.63)	10.29(3.88,31.58)	8.56(3.90,16.56)	37.08(16.90,71.70)	0	4.63(4.31 , 4.94)	0.97(0.38,3.05)	14.04(5.53,43.99)	7.60(3.78,13.93)	42.02(20.89,76.98)	0	3.97(3.69 , 4.25)
Eritrea	8.93(4.00,20.76)	17.31(7.77,40.25)	53.52(28.51,94.97)	42.48(22.63,75.38)	0	3.19(3.07 , 3.31)	9.51(4.55,22.17)	23.31(11.14,54.34)	53.20(28.87,94.67)	53.00(28.77,94.33)	0	2.88(2.72 , 3.03)
Es,nia	59.67(44.73,76.41)	126.18(94.60,161.59)	55.86(33.93,98.46)	124.41(75.56,219.29)	0.876	0.04(-0.45 , 0.53)	72.04(56.03,90.01)	132.08(102.74,165.02)	46.13(28.32,82.63)	109.78(67.38,196.61)	0.033	-0.66(-1.26 , -0.05)
Eswatini	3.89(1.77,8.61)	30.19(13.75,66.84)	10.74(4.73,21.48)	48.88(21.54,97.78)	0	1.63(1.31 , 1.96)	3.61(1.60,8.09)	37.05(16.40,82.90)	10.32(4.73,20.32)	56.40(25.84,111.00)	0	1.38(0.92 , 1.84)
Ethiopia	163.43(58.28,761.81)	20.79(7.41,96.90)	578.32(294.22,984.06)	34.80(17.71,59.22)	0	1.81(1.73 , 1.9)	189.17(70.04,816.86)	29.96(11.09,129.39)	578.77(295.74,999.73)	46.96(24.00,81.12)	0	1.56(1.45 , 1.68)
Fiji	3.29(2.04,5.13)	20.24(12.52,31.54)	7.16(4.37,10.91)	29.43(17.97,44.86)	0	1.28(0.91 , 1.64)	2.72(1.72,4.31)	21.28(13.43,33.72)	7.08(4.18,10.77)	29.59(17.46,44.99)	0	1.13(0.96 , 1.3)
Finland	191.14(152.74,233.17)	119.28(95.32,145.51)	141.86(89.66,222.15)	91.84(58.05,143.83)	0	-0.9(-1.37 , -0.43)	186.73(152.04,224.56)	134.52(109.53,161.77)	196.63(132.22,300.23)	111.15(74.74,169.71)	0.005	-0.85(-1.45 , -0.26)
France	1611.61(1246.90,1928.20)	111.31(86.12,133.18)	1702.47(1086.70,2655.66)	76.00(48.51,118.56)	0	-1.38(-1.58 , -1.18)	1745.13(1451.23,2051.99)	117.38(97.61,138.02)	2061.63(1350.68,3081.20)	92.56(60.64,138.33)	0	-0.79(-1.19 , -0.39)
Gabon	3.62(1.88,7.72)	22.21(11.57,47.41)	20.24(10.67,34.68)	47.12(24.84,80.74)	0	2.65(2.4 , 2.9)	4.62(2.46,9.89)	27.86(14.80,59.56)	18.74(10.02,32.85)	53.10(28.38,93.07)	0	2.21(2 , 2.43)
Gambia	1.36(0.83,2.13)	10.83(6.59,16.98)	10.07(4.54,19.21)	27.53(12.41,52.49)	0	3.38(2.34 , 4.44)	1.62(0.94,2.50)	17.39(10.05,26.76)	10.59(5.08,19.22)	38.74(18.59,70.34)	0	2.91(1.6 , 4.24)
Georgia	68.53(49.18,94.60)	49.35(35.42,68.12)	117.10(77.65,159.61)	98.69(65.44,134.51)	0	2.29(1.64 , 2.94)	92.13(66.52,131.76)	48.15(34.76,68.86)	127.35(82.05,172.47)	105.74(68.13,143.21)	0	2.7(2.06 , 3.35)
Germany	3613.32(2808.75,4350.91)	144.30(112.17,173.76)	2629.18(1750.27,3825.35)	98.89(65.83,143.88)	0	-1.27(-1.61 , -0.92)	4829.06(3877.91,5683.50)	159.75(128.29,188.02)	4056.04(2700.97,6035.11)	120.63(80.33,179.49)	0	-1.07(-1.34 , -0.79)
Ghana	41.83(23.59,64.92)	17.12(9.65,26.57)	253.02(116.91,461.09)	36.27(16.76,66.10)	0	2.64(2.41 , 2.86)	42.33(24.71,68.68)	21.28(12.42,34.53)	230.06(117.11,427.37)	41.35(21.05,76.81)	0	2.34(2.15 , 2.53)
Greece	289.37(232.59,353.96)	92.02(73.96,112.56)	420.28(282.08,612.45)	106.60(71.55,155.34)	0.001	0.41(0.17 , 0.65)	315.51(259.04,379.50)	96.37(79.12,115.91)	453.28(308.90,635.31)	115.62(78.80,162.06)	0	0.61(0.35 , 0.87)
Greenland	1.50(0.91,2.28)	112.15(68.00,170.65)	1.79(0.98,2.85)	119.78(66.03,191.13)	0.011	0.28(0.06 , 0.5)	1.40(0.95,1.97)	142.48(96.76,199.55)	3.16(1.87,4.88)	134.38(79.74,207.89)	0.021	-0.23(-0.42 , -0.03)
Grenada	0.26(0.17,0.48)	18.82(12.69,34.81)	2.85(1.75,3.89)	83.26(50.98,113.65)	0	5.53(5.07 , 6)	0.29(0.20,0.47)	22.13(15.38,36.55)	3.17(1.94,4.52)	91.20(55.68,129.86)	0	5.16(4.66 , 5.66)
Guam	1.06(0.63,1.72)	42.72(25.47,69.28)	4.38(2.94,6.43)	84.69(56.81,124.25)	0	2.41(1.79 , 3.04)	0.93(0.58,1.47)	40.13(24.96,63.20)	3.75(2.45,5.47)	76.13(49.69,111.04)	0	2.29(1.68 , 2.91)
Guatemala	13.82(10.02,18.90)	10.84(7.87,14.83)	147.67(90.68,213.19)	36.79(22.59,53.12)	0	4.34(3.91 , 4.78)	12.01(8.71,15.99)	10.07(7.30,13.41)	127.93(73.79,178.72)	40.14(23.15,56.07)	0	4.88(4.49 , 5.26)
Guinea	18.90(12.21,28.10)	17.46(11.28,25.95)	69.25(34.07,123.46)	32.53(16.00,58.00)	0	2.21(2.13 , 2.29)	22.90(14.83,34.34)	27.04(17.50,40.54)	71.61(37.45,122.66)	44.56(23.30,76.32)	0	1.76(1.67 , 1.86)
Guinea-Bissau	2.55(1.35,4.80)	15.62(8.29,29.46)	9.24(4.77,16.61)	28.51(14.72,51.26)	0	2.12(2.01 , 2.23)	2.69(1.44,5.51)	21.00(11.25,42.95)	8.80(4.68,17.24)	35.24(18.75,69.05)	0	1.82(1.65 , 1.99)
Guyana	3.00(1.97,5.49)	21.73(14.26,39.71)	23.41(13.32,36.52)	107.15(60.97,167.14)	0	5.68(5.21 , 6.15)	2.60(1.71,4.66)	24.08(15.83,43.16)	19.78(11.63,30.61)	100.56(59.14,155.58)	0	5.14(4.29 , 6)
Haiti	17.26(7.38,71.94)	15.15(6.48,63.18)	93.04(39.20,275.46)	32.77(13.81,97.01)	0	2.76(2.48 , 3.04)	16.21(7.18,68.55)	16.72(7.40,70.70)	78.80(35.61,234.35)	34.75(15.70,103.34)	0	2.62(2.32 , 2.93)
Honduras	17.98(11.59,28.51)	24.50(15.80,38.86)	113.69(44.67,268.86)	50.50(19.84,119.43)	0	2.6(2.04 , 3.16)	16.92(11.29,24.39)	27.95(18.65,40.30)	94.45(40.55,219.62)	52.69(22.62,122.52)	0	2.28(2.06 , 2.49)
Hungary	405.06(329.08,497.86)	116.69(94.80,143.42)	457.02(315.78,659.33)	124.82(86.24,180.07)	0.144	0.38(-0.13 , 0.88)	421.99(353.19,509.21)	131.59(110.14,158.79)	463.69(331.98,653.25)	141.08(101.01,198.76)	0.043	0.31(0.01 , 0.6)
Iceland	7.63(5.58,10.31)	122.59(89.57,165.51)	10.12(6.70,14.67)	95.62(63.30,138.70)	0	-0.9(-1.04 , -0.76)	8.02(5.86,10.69)	155.90(113.81,207.65)	11.47(7.95,16.83)	106.31(73.69,155.99)	0	-1.42(-1.59 , -1.26)
India	2883.65(1941.73,4494.32)	17.14(11.54,26.71)	13312.09(9769.42,16942.96)	35.93(26.37,45.73)	0	2.73(2.32 , 3.14)	3245.27(2162.48,5013.35)	23.56(15.70,36.39)	15154.81(10669.35,20717.62)	48.20(33.93,65.89)	0	2.46(1.82 , 3.11)
Indonesia	1538.03(1049.54,2987.30)	39.92(27.24,77.54)	7076.41(4210.97,13361.79)	82.72(49.22,156.19)	0	2.55(2.49 , 2.62)	1451.67(1017.33,2694.19)	43.34(30.37,80.44)	6046.74(3625.40,11530.81)	82.30(49.34,156.94)	0	2.24(2.18 , 2.31)
Iran (Islamic Republic of)	166.74(98.27,322.79)	20.47(12.07,39.64)	1117.92(712.13,1389.05)	43.50(27.71,54.06)	0	2.54(2.32 , 2.76)	161.96(103.00,292.90)	21.39(13.61,38.69)	1015.81(648.59,1237.42)	45.51(29.06,55.43)	0	2.58(2.37 , 2.8)
Iraq	83.44(38.35,167.73)	31.55(14.50,63.42)	692.88(399.80,1148.02)	67.85(39.15,112.42)	0	2.7(2.58 , 2.82)	70.84(32.55,139.66)	32.32(14.85,63.71)	469.60(283.87,726.38)	62.44(37.75,96.58)	0	2.32(2.24 , 2.4)
Ireland	134.45(102.88,172.53)	151.23(115.72,194.07)	187.95(114.00,302.20)	106.35(64.51,171.00)	0.001	-1.09(-1.71 , -0.47)	146.33(111.04,179.96)	189.32(143.67,232.84)	218.69(138.12,332.50)	139.17(87.90,211.59)	0	-0.97(-1.28 , -0.66)
Israel	108.10(79.56,137.02)	105.39(77.56,133.58)	231.67(148.40,350.37)	85.91(55.03,129.93)	0	-0.81(-0.98 , -0.65)	113.39(88.91,140.08)	115.71(90.73,142.95)	235.55(158.60,339.41)	105.80(71.24,152.45)	0.046	-0.38(-0.76 , -0.01)
Italy	2266.01(1753.43,2651.17)	128.28(99.26,150.08)	2859.80(2051.67,3882.82)	117.19(84.08,159.12)	0.014	-0.38(-0.68 , -0.08)	2317.66(1942.74,2653.17)	124.68(104.51,142.73)	2946.13(2127.51,3928.34)	117.40(84.78,156.54)	0.003	-0.23(-0.38 , -0.08)
Jamaica	6.80(4.75,10.63)	16.40(11.46,25.66)	59.62(33.16,90.39)	71.17(39.59,107.90)	0	5.31(4.47 , 6.16)	5.98(4.24,9.10)	16.42(11.65,24.98)	55.20(30.39,83.62)	73.01(40.20,110.61)	0	5.4(4.7 , 6.1)
Japan	3520.09(2981.37,4015.88)	76.25(64.58,86.99)	4861.51(3590.53,6444.22)	98.65(72.86,130.76)	0	0.84(0.71 , 0.97)	3161.10(2828.12,3521.72)	76.25(68.22,84.95)	4385.57(3330.98,5761.97)	101.65(77.21,133.55)	0	0.97(0.8 , 1.15)
Jordan	14.93(8.56,26.62)	27.85(15.96,49.64)	142.38(88.63,219.31)	51.15(31.84,78.79)	0	2.13(1.92 , 2.35)	14.86(8.47,26.03)	30.39(17.32,53.22)	120.19(74.75,178.44)	52.25(32.49,77.57)	0	1.88(1.71 , 2.05)
Kazakhstan	251.88(172.75,336.23)	76.88(52.73,102.63)	623.75(453.02,823.76)	107.91(78.37,142.51)	0	1.25(1.07 , 1.44)	368.43(259.91,493.67)	78.97(55.71,105.82)	569.58(410.56,751.53)	108.82(78.44,143.58)	0	1.16(0.94 , 1.38)
Kenya	51.90(26.76,85.59)	16.70(8.61,27.54)	395.39(268.53,551.26)	41.31(28.05,57.59)	0	3.14(2.93 , 3.34)	56.23(28.27,92.33)	22.73(11.43,37.33)	373.94(251.04,536.93)	50.93(34.19,73.13)	0	2.8(2.68 , 2.93)
Kiribati	0.30(0.18,0.45)	21.42(12.61,32.36)	1.02(0.57,1.67)	37.98(21.14,61.77)	0	2.02(1.92 , 2.11)	0.23(0.15,0.37)	20.38(12.86,32.29)	0.87(0.47,1.41)	35.60(19.39,57.77)	0	1.97(1.84 , 2.1)
Kuwait	13.90(9.36,20.94)	57.99(39.05,87.36)	77.23(42.42,133.38)	50.33(27.65,86.94)	0.33	-0.31(-0.93 , 0.31)	8.88(5.87,13.47)	55.73(36.82,84.53)	53.70(29.78,86.53)	50.06(27.76,80.66)	0.001	-0.27(-0.4 , -0.13)
Kyrgyzstan	29.27(20.22,40.59)	46.74(32.28,64.81)	112.52(77.52,157.70)	65.29(44.98,91.51)	0	1.05(0.61 , 1.5)	48.13(34.33,65.35)	52.36(37.35,71.09)	117.97(82.07,160.02)	75.19(52.31,102.00)	0	1.23(0.7 , 1.76)
Lao People's Democratic Republic	27.35(10.96,92.87)	36.20(14.51,122.93)	134.81(73.85,239.38)	78.15(42.81,138.77)	0	2.69(2.64 , 2.75)	26.54(11.50,82.59)	40.20(17.41,125.09)	116.29(66.12,211.24)	78.81(44.81,143.16)	0	2.35(2.28 , 2.42)
Latvia	90.20(71.72,112.65)	101.21(80.48,126.40)	72.73(44.12,112.26)	106.86(64.82,164.94)	0.805	0.13(-0.89 , 1.16)	99.08(80.55,119.59)	103.19(83.89,124.55)	69.04(42.64,103.01)	101.62(62.76,151.63)	0.931	-0.03(-0.66 , 0.61)
Lebanon	43.05(24.68,78.30)	59.37(34.03,107.99)	189.30(113.70,298.34)	116.32(69.86,183.31)	0	2.35(2.23 , 2.46)	42.41(24.53,74.19)	61.67(35.67,107.90)	170.47(101.37,258.35)	122.69(72.96,185.94)	0	2.43(2.36 , 2.49)
Lesotho	5.36(2.80,8.88)	17.70(9.24,29.36)	18.18(7.72,44.68)	43.21(18.34,106.19)	0	3.22(2.85 , 3.59)	6.18(3.21,10.35)	22.94(11.89,38.41)	20.91(8.99,49.78)	53.39(22.94,127.09)	0	2.94(2.62 , 3.27)
Liberia	4.16(2.50,6.73)	12.80(7.72,20.72)	29.44(14.45,51.87)	28.61(14.04,50.40)	0	2.74(2.55 , 2.93)	5.47(3.27,8.99)	20.55(12.28,33.78)	23.82(12.78,41.74)	38.15(20.47,66.85)	0	2.12(1.91 , 2.34)
Libya	18.94(10.12,36.21)	33.20(17.74,63.47)	156.68(91.02,250.60)	66.63(38.71,106.57)	0	2.39(2.15 , 2.64)	17.38(9.08,31.68)	35.64(18.62,64.96)	122.37(74.06,196.30)	68.30(41.34,109.56)	0	2.25(2.03 , 2.47)
Lithuania	138.71(110.03,171.08)	120.57(95.65,148.71)	129.34(86.44,190.13)	126.31(84.41,185.67)	0.989	-0.01(-0.92 , 0.91)	146.06(119.42,175.03)	122.06(99.80,146.27)	131.33(93.24,182.76)	122.23(86.78,170.10)	0.728	-0.12(-0.8 , 0.57)
Luxembourg	14.68(10.76,18.79)	128.31(94.03,164.26)	23.33(16.23,33.56)	102.97(71.63,148.12)	0	-0.78(-1.19 , -0.37)	17.86(13.48,22.71)	158.28(119.49,201.31)	23.95(16.50,35.72)	106.46(73.32,158.76)	0	-1.59(-1.93 , -1.25)
Madagascar	39.99(22.32,70.70)	22.65(12.64,40.04)	169.69(90.07,310.04)	32.66(17.34,59.67)	0	1.25(1.09 , 1.4)	42.73(24.62,71.55)	28.14(16.22,47.13)	169.00(89.69,293.53)	41.41(21.98,71.93)	0	1.29(1.13 , 1.46)
Malawi	26.90(16.45,41.66)	18.69(11.43,28.94)	92.34(45.86,160.42)	31.52(15.65,54.76)	0	1.88(1.66 , 2.11)	29.85(19.42,45.63)	25.83(16.80,39.49)	88.35(43.89,152.03)	41.04(20.39,70.62)	0	1.68(1.46 , 1.9)
Malaysia	150.35(92.76,247.53)	46.38(28.62,76.36)	788.34(506.71,1192.37)	96.62(62.10,146.13)	0	2.58(2.24 , 2.93)	157.83(98.90,261.73)	52.33(32.79,86.78)	760.07(485.11,1125.67)	102.01(65.11,151.08)	0	2.38(2.13 , 2.63)
Maldives	2.29(0.93,8.49)	68.52(27.66,253.62)	12.88(7.92,19.00)	118.23(72.73,174.41)	0	1.77(1.49 , 2.06)	2.27(0.98,7.33)	73.90(31.91,239.09)	10.54(6.52,16.27)	116.22(71.89,179.39)	0	1.47(1.22 , 1.71)
Mali	14.64(9.83,22.07)	10.00(6.71,15.07)	58.94(27.58,97.62)	18.24(8.53,30.21)	0	2.12(1.94 , 2.3)	16.64(10.68,24.46)	13.65(8.76,20.06)	59.52(29.81,96.16)	22.94(11.49,37.06)	0	1.84(1.7 , 1.98)
Malta	12.09(8.66,16.13)	105.69(75.69,141.04)	14.27(9.30,21.81)	104.22(67.89,159.26)	0.542	-0.04(-0.16 , 0.08)	11.87(8.76,15.71)	118.92(87.84,157.48)	14.44(9.71,20.81)	113.93(76.64,164.23)	0.067	-0.2(-0.41 , 0.01)
Marshall Islands	0.18(0.10,0.41)	34.12(18.81,77.77)	1.07(0.52,2.42)	74.79(36.38,168.97)	0	2.74(2.57 , 2.91)	0.13(0.07,0.31)	32.79(18.11,76.28)	0.83(0.41,1.75)	69.44(34.58,146.26)	0	2.61(2.44 , 2.79)
Mauritania	5.08(3.14,7.80)	15.52(9.60,23.86)	25.55(11.25,44.64)	32.74(14.42,57.21)	0	2.65(2.55 , 2.75)	7.22(4.47,11.26)	27.13(16.79,42.33)	27.87(13.24,48.32)	44.65(21.21,77.40)	0	1.8(1.6 , 2)
Mauritius	12.69(9.48,16.47)	54.15(40.48,70.30)	51.95(34.86,74.60)	122.55(82.25,175.99)	0	3.08(2.12 , 4.05)	11.31(8.63,14.37)	56.51(43.10,71.78)	55.40(38.61,77.27)	118.96(82.91,165.92)	0	2.59(1.56 , 3.63)
Mexico	659.34(616.38,739.07)	42.16(39.41,47.26)	3321.88(2539.15,4233.13)	81.92(62.62,104.39)	0	2.52(2.14 , 2.91)	557.44(521.80,631.80)	43.70(40.91,49.53)	2752.49(2142.56,3450.53)	78.70(61.26,98.66)	0	2.14(1.89 , 2.39)
Micronesia (Federated States of)	0.53(0.26,1.36)	36.48(17.72,92.84)	2.40(0.42,5.23)	88.92(15.48,193.88)	0	3.08(2.8 , 3.35)	0.39(0.20,0.97)	34.47(17.68,85.06)	2.10(1.06,4.54)	86.62(43.91,187.68)	0	3.24(3.1 , 3.37)
Monaco	2.18(1.38,3.27)	185.89(117.39,278.89)	2.85(1.74,4.38)	204.86(124.87,314.80)	0	0.36(0.3 , 0.42)	2.19(1.37,3.21)	208.15(129.90,304.32)	3.70(2.33,5.43)	229.71(144.73,336.74)	0	0.35(0.23 , 0.46)
Mongolia	12.74(7.15,22.05)	37.05(20.79,64.12)	66.31(38.69,102.03)	61.45(35.86,94.56)	0	1.74(1.59 , 1.9)	9.57(5.24,17.54)	34.68(18.98,63.54)	55.85(32.46,90.91)	58.48(33.99,95.19)	0	1.77(1.53 , 2.02)
Montenegro	14.86(9.82,21.03)	94.08(62.17,133.18)	21.80(13.83,32.07)	103.68(65.77,152.48)	0.038	0.26(0.01 , 0.5)	16.77(11.47,23.78)	88.08(60.26,124.90)	23.41(15.21,34.11)	113.10(73.49,164.83)	0	0.86(0.52 , 1.21)
Morocco	143.54(86.94,234.92)	29.66(17.96,48.54)	761.70(414.36,1277.54)	70.85(38.54,118.83)	0	3.04(2.96 , 3.13)	138.93(84.51,224.41)	34.39(20.92,55.55)	719.89(417.83,1210.54)	75.34(43.73,126.68)	0	2.73(2.63 , 2.83)
Mozambique	50.24(29.08,86.29)	20.57(11.90,35.32)	191.80(99.64,329.30)	38.35(19.92,65.85)	0	2.25(2 , 2.51)	56.29(33.26,95.08)	27.49(16.25,46.44)	181.06(100.71,299.04)	48.25(26.84,79.69)	0	2.06(1.79 , 2.32)
Myanmar	318.71(157.67,802.62)	41.87(20.71,105.43)	1342.64(804.24,2173.75)	77.71(46.55,125.82)	0	2.14(2.05 , 2.22)	305.52(160.68,735.34)	44.34(23.32,106.73)	1227.92(714.98,1937.71)	79.13(46.08,124.87)	0	2.01(1.93 , 2.08)
Namibia	4.39(2.34,7.43)	19.06(10.18,32.29)	18.54(10.03,32.36)	33.90(18.33,59.17)	0	2.11(1.68 , 2.55)	4.64(2.72,7.40)	25.03(14.68,39.97)	18.59(10.62,31.90)	41.68(23.82,71.53)	0	1.87(1.52 , 2.21)
Nauru	0.09(0.04,0.22)	44.90(19.62,112.63)	0.21(0.11,0.40)	86.27(44.26,168.57)	0	2.27(2.15 , 2.39)	0.05(0.02,0.11)	42.03(19.39,98.65)	0.15(0.08,0.28)	78.17(42.28,147.78)	0	2.2(2.04 , 2.35)
Nepal	53.84(22.37,123.88)	15.02(6.24,34.57)	341.33(170.03,791.49)	44.14(21.99,102.35)	0	3.8(3.69 , 3.91)	58.38(25.17,125.55)	20.25(8.73,43.56)	349.49(174.53,809.92)	54.28(27.10,125.78)	0	3.47(3.39 , 3.55)
Netherlands	605.30(494.34,727.94)	138.37(113.01,166.41)	536.63(352.86,815.14)	87.20(57.34,132.46)	0	-1.6(-2.01 , -1.19)	612.35(495.44,725.92)	159.33(128.91,188.87)	666.55(427.98,973.79)	105.45(67.71,154.06)	0	-1.49(-1.97 , -1.01)
New Zealand	100.11(74.98,130.20)	107.83(80.77,140.24)	122.87(80.07,182.81)	75.93(49.48,112.97)	0	-1.15(-1.48 , -0.81)	106.76(84.38,132.42)	138.34(109.34,171.59)	147.08(98.02,217.73)	93.73(62.47,138.76)	0	-1.2(-1.57 , -0.83)
Nicaragua	10.32(6.40,15.75)	18.27(11.33,27.88)	80.24(51.34,118.99)	47.99(30.70,71.16)	0	3.48(3.25 , 3.71)	8.03(4.83,11.92)	17.53(10.55,26.04)	66.51(42.62,97.76)	46.36(29.70,68.13)	0	3.47(3.26 , 3.68)
Niger	10.64(6.15,18.28)	8.79(5.08,15.09)	40.79(19.66,70.14)	12.90(6.21,22.18)	0	1.36(1.23 , 1.49)	11.01(6.07,19.98)	12.84(7.08,23.31)	49.37(24.97,90.46)	18.60(9.41,34.09)	0	1.33(1.19 , 1.47)
Nigeria	171.73(102.95,298.14)	12.82(7.68,22.25)	1045.44(629.35,1694.81)	25.75(15.50,41.75)	0	2.45(2.24 , 2.67)	189.18(108.92,355.08)	17.95(10.33,33.69)	1188.08(728.63,1846.48)	35.21(21.59,54.72)	0	2.26(2.1 , 2.42)
Niue	0.03(0.02,0.05)	51.12(28.55,88.14)	0.05(0.03,0.09)	101.65(54.51,171.22)	0	2.38(2.32 , 2.45)	0.03(0.02,0.05)	46.53(26.96,79.81)	0.05(0.03,0.08)	90.25(52.14,149.64)	0	2.31(2.24 , 2.38)
North Macedonia	43.35(31.29,58.12)	80.95(58.43,108.52)	90.24(57.70,136.18)	120.90(77.31,182.46)	0	1.3(1.03 , 1.56)	50.33(36.06,65.09)	94.50(67.69,122.20)	88.22(55.73,131.49)	119.16(75.28,177.61)	0	0.75(0.57 , 0.93)
Northern Mariana Islands	0.43(0.23,0.79)	50.97(27.10,94.37)	1.08(0.67,1.66)	93.86(57.78,143.55)	0	2.05(1.44 , 2.66)	0.24(0.13,0.43)	47.33(26.39,84.91)	2.36(1.48,3.51)	87.41(54.85,130.18)	0	2.18(1.68 , 2.69)
Norway	169.26(143.55,197.03)	137.50(116.61,160.06)	208.44(151.53,279.52)	113.03(82.17,151.57)	0	-0.77(-0.97 , -0.56)	170.82(145.29,197.11)	172.75(146.93,199.34)	236.91(176.74,320.47)	133.04(99.25,179.96)	0	-0.98(-1.24 , -0.71)
Oman	4.38(1.84,8.91)	18.83(7.92,38.32)	37.90(18.36,61.71)	53.62(25.98,87.30)	0	3.65(3.45 , 3.86)	4.58(1.96,9.00)	23.97(10.28,47.13)	32.51(17.52,50.97)	65.52(35.31,102.71)	0	3.5(3.35 , 3.66)
Pakistan	867.63(556.86,1185.83)	43.29(27.78,59.17)	5523.68(2361.17,10092.16)	119.46(51.07,218.27)	0	3.64(3.46 , 3.81)	901.54(614.17,1243.18)	56.89(38.75,78.44)	4991.46(2271.53,8990.50)	143.13(65.14,257.80)	0	3.3(3.14 , 3.46)
Palau	0.10(0.06,0.19)	30.30(16.15,53.85)	0.37(0.22,0.58)	51.66(30.56,80.56)	0	1.87(1.78 , 1.96)	0.08(0.04,0.13)	32.59(18.53,54.15)	0.37(0.24,0.56)	52.88(33.50,79.24)	0	1.7(1.6 , 1.79)
Palestine	7.20(3.25,15.55)	23.58(10.64,50.92)	45.10(27.84,65.92)	45.49(28.08,66.49)	0	2.37(1.99 , 2.76)	6.92(3.23,14.37)	26.33(12.29,54.70)	45.64(27.53,66.15)	54.06(32.61,78.36)	0	2.56(2.3 , 2.83)
Panama	13.35(9.55,18.23)	27.63(19.77,37.74)	65.14(41.86,101.92)	53.43(34.34,83.60)	0	2.15(1.9 , 2.41)	10.58(7.73,14.05)	26.96(19.69,35.81)	55.85(36.17,85.97)	51.09(33.09,78.64)	0	2.18(1.66 , 2.71)
Papua New Guinea	14.18(7.22,34.92)	20.19(10.27,49.70)	75.53(38.09,171.02)	34.76(17.53,78.71)	0	1.92(1.8 , 2.03)	11.57(5.81,27.93)	20.63(10.36,49.82)	59.38(30.50,117.04)	35.39(18.18,69.76)	0	1.9(1.78 , 2.02)
Paraguay	14.01(9.25,19.84)	18.93(12.50,26.80)	84.66(42.57,136.46)	50.04(25.16,80.66)	0	3.41(3.05 , 3.76)	11.67(8.03,16.40)	19.56(13.46,27.49)	76.33(40.36,121.61)	50.40(26.65,80.29)	0	3.35(2.83 , 3.87)
Peru	138.98(89.64,215.19)	34.06(21.97,52.74)	661.05(400.02,1020.43)	65.46(39.61,101.05)	0	2.21(1.97 , 2.45)	119.42(82.50,173.75)	35.57(24.58,51.76)	570.41(351.45,866.29)	64.73(39.88,98.31)	0	2.06(1.61 , 2.51)
Philippines	788.39(577.44,1059.27)	68.43(50.12,91.94)	2923.01(2014.20,4166.47)	103.45(71.29,147.46)	0	1.54(1.21 , 1.87)	683.43(501.66,927.41)	70.86(52.01,96.16)	2505.48(1767.11,3513.63)	101.02(71.25,141.67)	0	1.22(1.04 , 1.4)
Poland	1256.92(1063.65,1431.37)	140.66(119.03,160.18)	1678.17(1210.69,2279.50)	131.64(94.97,178.81)	0	-0.39(-0.59 , -0.19)	1348.01(1186.54,1494.69)	133.65(117.64,148.20)	1633.16(1198.87,2213.53)	142.12(104.33,192.62)	0.032	0.14(0.01 , 0.27)
Portugal	179.09(136.45,225.79)	60.28(45.92,75.99)	221.69(142.39,331.75)	52.65(33.82,78.79)	0.055	-0.43(-0.87 , 0.01)	159.67(131.75,191.43)	52.24(43.11,62.63)	220.62(142.08,335.07)	54.06(34.82,82.11)	0.348	0.21(-0.23 , 0.64)
Puerto Rico	21.81(15.72,32.49)	20.84(15.02,31.05)	76.24(47.71,115.94)	63.21(39.56,96.14)	0	3.85(3.14 , 4.56)	17.09(12.29,27.21)	19.54(14.06,31.11)	77.53(49.76,116.77)	61.72(39.61,92.95)	0	3.96(2.91 , 5.01)
Qatar	2.13(1.15,4.25)	44.29(23.93,88.39)	35.97(20.11,57.39)	83.37(46.61,132.99)	0	2.21(1.69 , 2.72)	1.70(0.91,3.27)	56.16(29.91,108.16)	25.54(14.10,40.05)	95.74(52.85,150.18)	0	1.87(1.44 , 2.31)
Republic of Korea	278.40(217.80,450.24)	25.42(19.89,41.11)	1327.00(834.72,1938.14)	58.49(36.79,85.43)	0	2.87(2.61 , 3.13)	274.58(209.99,465.14)	26.66(20.39,45.16)	1452.13(812.40,2030.88)	66.16(37.01,92.53)	0	3.15(2.89 , 3.41)
Republic of Moldova	88.53(53.49,113.68)	75.92(45.87,97.49)	88.08(60.79,119.57)	70.54(48.68,95.76)	0.372	-0.26(-0.84 , 0.32)	94.09(61.71,115.29)	71.30(46.76,87.37)	73.32(50.27,98.04)	58.82(40.33,78.65)	0	-0.8(-1.07 , -0.53)
Romania	625.61(483.32,762.36)	100.06(77.30,121.93)	849.49(565.04,1199.11)	116.91(77.76,165.03)	0	0.49(0.28 , 0.71)	762.27(625.24,898.98)	101.16(82.98,119.30)	840.41(593.89,1176.66)	121.38(85.78,169.95)	0	0.69(0.32 , 1.06)
Russian Federation	4056.43(3208.44,4412.42)	116.75(92.34,126.99)	6547.43(4945.63,8642.66)	128.34(96.94,169.41)	0.488	0.37(-0.67 , 1.41)	6408.92(5415.61,6841.24)	113.79(96.16,121.47)	6082.98(4676.31,7983.59)	129.72(99.72,170.25)	0.105	0.46(-0.1 , 1.03)
Rwanda	26.99(12.35,74.92)	26.59(12.17,73.83)	125.63(73.40,201.59)	51.17(29.89,82.10)	0	2.38(2.14 , 2.62)	33.90(16.99,86.06)	35.59(17.83,90.33)	136.28(77.86,213.72)	67.05(38.31,105.16)	0	2.1(1.72 , 2.48)
Saint Kitts and Nevis	0.14(0.10,0.20)	25.07(18.32,36.35)	1.82(0.81,2.91)	85.90(38.28,137.46)	0	4.26(3.58 , 4.94)	0.14(0.10,0.23)	25.34(18.31,41.53)	1.83(1.17,2.65)	91.58(58.61,132.44)	0	4.21(3.7 , 4.73)
Saint Lucia	0.54(0.39,0.77)	22.80(16.61,32.68)	6.43(4.03,9.03)	96.61(60.45,135.52)	0	5.04(4.19 , 5.9)	0.50(0.37,0.73)	25.06(18.23,36.61)	5.25(3.32,7.35)	84.93(53.70,118.79)	0	4.42(3.83 , 5.03)
Saint Vincent and the Grenadines	0.34(0.24,0.55)	20.18(14.51,32.60)	3.12(2.00,4.39)	86.87(55.60,122.37)	0	5.04(4.79 , 5.28)	0.32(0.23,0.59)	20.52(14.74,38.05)	2.84(1.90,3.94)	83.89(56.11,116.41)	0	4.95(4.58 , 5.32)
Samoa	2.05(1.20,3.22)	76.98(45.12,120.89)	6.67(3.07,12.61)	138.06(63.67,261.03)	0	2.02(1.83 , 2.22)	1.95(1.16,3.07)	80.55(47.68,126.30)	6.10(2.69,11.84)	142.96(63.08,277.48)	0	2.02(1.84 , 2.2)
San Marino	0.36(0.23,0.54)	52.49(33.25,79.25)	0.99(0.57,1.56)	72.01(41.34,113.91)	0	1.1(0.97 , 1.22)	0.40(0.25,0.59)	59.74(37.36,89.28)	0.99(0.60,1.57)	74.67(45.15,118.76)	0	0.75(0.55 , 0.96)
Sao Tome and Principe	0.43(0.26,0.63)	24.21(14.66,35.67)	2.92(1.33,5.41)	66.30(30.22,122.58)	0	3.6(3.24 , 3.97)	0.60(0.37,0.87)	34.81(21.57,50.65)	3.03(1.44,6.13)	87.76(41.66,177.56)	0	3.27(2.84 , 3.71)
Saudi Arabia	38.57(21.80,72.73)	18.42(10.41,34.74)	670.11(396.85,1066.28)	70.28(41.62,111.83)	0	4.71(4.47 , 4.95)	30.32(17.21,54.51)	20.24(11.49,36.38)	448.72(269.97,712.74)	69.60(41.88,110.55)	0	4.36(4.2 , 4.53)
Senegal	15.58(10.08,23.95)	13.57(8.78,20.86)	74.59(37.11,128.87)	26.26(13.06,45.36)	0	2.27(1.6 , 2.95)	18.06(11.57,27.30)	18.86(12.09,28.52)	82.39(45.16,134.48)	35.03(19.20,57.18)	0	2.14(1.37 , 2.91)
Serbia	251.48(173.75,349.02)	86.23(59.58,119.68)	370.69(243.93,545.75)	131.48(86.52,193.57)	0	1.5(1.11 , 1.9)	275.21(191.99,381.15)	87.98(61.38,121.85)	371.61(242.84,546.01)	136.68(89.32,200.82)	0	1.51(1.19 , 1.84)
Seychelles	1.17(0.76,1.73)	87.92(57.18,130.70)	6.71(4.46,9.78)	188.24(125.01,274.06)	0	2.69(2.52 , 2.86)	1.13(0.75,1.71)	86.92(57.74,131.03)	5.96(4.06,8.63)	177.44(120.82,256.73)	0	2.52(2.34 , 2.69)
Sierra Leone	7.05(4.03,11.13)	11.61(6.64,18.32)	32.12(17.42,54.02)	23.20(12.58,39.02)	0	2.47(2.24 , 2.7)	8.32(5.00,13.62)	16.47(9.90,26.97)	32.36(17.33,57.75)	30.53(16.35,54.48)	0	2.17(1.95 , 2.39)
Singapore	56.12(41.54,73.73)	63.33(46.88,83.20)	151.25(99.96,220.73)	82.65(54.62,120.61)	0	0.84(0.48 , 1.2)	56.22(44.00,70.72)	79.10(61.91,99.51)	201.25(134.17,284.72)	96.76(64.51,136.90)	0.001	0.77(0.3 , 1.25)
Slovakia	179.49(127.79,231.10)	124.28(88.48,160.02)	258.80(158.87,396.83)	134.47(82.55,206.19)	0.07	0.16(-0.01 , 0.33)	176.47(128.13,222.94)	134.14(97.40,169.46)	256.71(159.69,397.09)	146.44(91.09,226.51)	0.056	0.29(-0.01 , 0.59)
Slovenia	79.15(52.55,117.62)	134.19(89.08,199.40)	73.35(45.08,110.82)	104.23(64.05,157.48)	0.009	-0.82(-1.44 , -0.21)	74.50(51.67,106.64)	128.99(89.46,184.64)	82.44(52.74,122.44)	108.92(69.67,161.75)	0.087	-0.45(-0.97 , 0.07)
Solomon Islands	1.39(0.52,6.88)	27.62(10.30,136.45)	9.76(4.24,36.90)	66.20(28.77,250.21)	0	3.08(2.79 , 3.38)	1.05(0.40,4.84)	24.32(9.24,111.87)	6.37(2.95,20.58)	59.32(27.40,191.48)	0	3.18(2.77 , 3.58)
Somalia	22.72(10.24,56.97)	17.94(8.08,44.98)	72.71(31.80,146.54)	22.10(9.67,44.55)	0	0.76(0.65 , 0.87)	24.32(11.12,57.60)	25.01(11.44,59.25)	58.11(29.30,121.48)	30.88(15.57,64.56)	0	0.77(0.64 , 0.9)
South Africa	208.26(167.77,276.69)	28.67(23.10,38.09)	577.41(342.56,851.56)	36.98(21.94,54.54)	0.006	0.83(0.24 , 1.43)	201.00(166.80,250.61)	33.04(27.42,41.20)	616.02(422.80,849.09)	44.97(30.86,61.98)	0	1.06(0.59 , 1.53)
South Sudan	16.72(9.54,29.41)	21.77(12.42,38.29)	48.63(24.77,79.60)	26.49(13.49,43.35)	0	0.63(0.31 , 0.95)	17.41(9.74,29.55)	30.41(17.01,51.62)	51.24(27.61,80.11)	36.64(19.74,57.28)	0	0.59(0.48 , 0.7)
Spain	1459.93(1121.50,1755.12)	134.11(103.02,161.23)	2083.39(1368.61,3074.24)	112.10(73.64,165.41)	0	-0.62(-0.86 , -0.37)	1471.15(1179.42,1755.19)	146.00(117.05,174.19)	2280.26(1469.86,3289.21)	126.60(81.61,182.62)	0.003	-0.5(-0.83 , -0.17)
Sri Lanka	129.68(87.63,185.21)	33.03(22.32,47.17)	457.98(273.13,723.86)	64.89(38.70,102.57)	0	2.44(2.04 , 2.85)	100.73(70.58,141.53)	31.81(22.29,44.69)	445.61(266.07,696.63)	65.18(38.92,101.90)	0	2.6(2.22 , 2.98)
Sudan	42.55(15.28,180.34)	12.56(4.51,53.22)	213.73(102.70,443.98)	26.94(12.95,55.97)	0	2.69(2.61 , 2.77)	36.67(13.14,147.71)	14.05(5.03,56.58)	172.89(88.42,350.23)	29.01(14.84,58.77)	0	2.57(2.43 , 2.71)
Suriname	1.59(0.96,2.88)	18.12(10.97,32.92)	13.14(7.17,20.33)	70.04(38.21,108.40)	0	4.99(4.59 , 5.39)	1.58(0.96,2.88)	20.39(12.40,37.12)	12.46(6.81,19.39)	66.65(36.44,103.72)	0	4.1(3.8 , 4.4)
Sweden	423.40(322.97,520.65)	141.73(108.12,174.29)	266.78(187.68,381.15)	81.73(57.50,116.77)	0	-1.83(-2.26 , -1.41)	393.67(303.08,465.42)	170.36(131.16,201.41)	321.61(230.87,446.04)	96.91(69.57,134.40)	0	-1.87(-2.34 , -1.39)
Switzerland	171.68(133.29,218.93)	73.20(56.83,93.35)	235.06(152.61,350.66)	76.96(49.96,114.80)	0.545	0.2(-0.45 , 0.85)	171.54(135.68,216.47)	86.90(68.73,109.66)	272.68(176.23,400.53)	82.23(53.15,120.79)	0.06	-0.4(-0.82 , 0.02)
Syrian Arab Republic	30.68(17.08,54.32)	16.88(9.40,29.88)	162.06(91.06,275.13)	34.18(19.20,58.02)	0	2.47(2.03 , 2.92)	26.48(15.51,45.60)	17.20(10.08,29.63)	147.51(85.23,243.85)	34.76(20.08,57.45)	0	2.42(2.25 , 2.6)
Taiwan (Province of China)	229.11(186.95,279.75)	52.55(42.88,64.17)	1075.84(680.64,1625.51)	119.00(75.29,179.80)	0	2.84(2.64 , 3.04)	224.35(187.23,268.66)	52.94(44.18,63.40)	1077.24(707.82,1602.75)	117.06(76.92,174.17)	0	2.81(2.41 , 3.21)
Tajikistan	17.33(9.69,31.16)	27.26(15.24,49.03)	81.67(47.42,135.14)	37.35(21.69,61.80)	0	1.14(0.89 , 1.39)	24.89(14.55,40.60)	29.70(17.37,48.45)	79.76(50.39,122.61)	39.50(24.96,60.73)	0	1(0.56 , 1.43)
Thailand	679.27(479.57,945.61)	51.09(36.07,71.12)	2568.18(1616.77,4160.67)	86.60(54.52,140.31)	0	1.8(1.59 , 2.02)	669.71(463.00,943.09)	56.18(38.84,79.12)	2289.79(1368.05,3680.98)	78.26(46.76,125.81)	0	1.12(0.92 , 1.31)
Timor-Leste	3.21(1.36,8.44)	23.00(9.78,60.51)	14.44(6.23,24.88)	54.48(23.50,93.89)	0	3.05(2.7 , 3.4)	3.13(1.34,8.31)	29.84(12.75,79.18)	11.31(6.22,18.98)	59.03(32.48,99.03)	0	2.43(2.2 , 2.66)
Togo	8.25(5.02,12.63)	14.53(8.84,22.25)	44.85(23.27,78.50)	26.10(13.54,45.68)	0	2.06(1.9 , 2.22)	8.51(5.19,13.12)	19.99(12.19,30.82)	43.22(24.75,72.25)	32.37(18.53,54.10)	0	1.71(1.55 , 1.87)
Tokelau	0.01(0.01,0.03)	34.27(15.55,92.03)	0.02(0.01,0.05)	73.50(39.59,142.20)	0	2.68(2.5 , 2.86)	0.01(0.00,0.03)	32.35(14.12,88.72)	0.02(0.01,0.04)	65.94(36.50,127.87)	0	2.48(2.35 , 2.62)
Tonga	0.69(0.38,1.04)	36.59(20.07,54.93)	1.65(0.94,2.68)	65.10(37.00,105.59)	0	2.03(1.84 , 2.23)	0.63(0.36,0.98)	36.42(21.01,57.05)	1.42(0.80,2.28)	63.07(35.46,101.30)	0	1.94(1.77 , 2.11)
Trinidad and Tobago	4.00(2.93,6.50)	15.39(11.27,25.00)	36.86(16.35,58.11)	86.57(38.40,136.47)	0	6.41(5.54 , 7.3)	3.27(2.47,5.54)	15.23(11.50,25.80)	36.50(16.51,57.31)	84.98(38.43,133.42)	0	6.26(5.53 , 7)
Tunisia	38.53(23.59,59.90)	25.34(15.51,39.40)	192.00(103.86,311.10)	51.26(27.73,83.07)	0	2.44(2.36 , 2.51)	39.99(24.30,61.87)	28.58(17.37,44.22)	184.99(108.00,303.48)	53.01(30.95,86.96)	0	2.17(2.09 , 2.25)
Turkey	539.25(279.45,993.94)	46.43(24.06,85.57)	1578.46(926.93,2306.48)	60.74(35.67,88.76)	0	0.81(0.62 , 1.01)	533.72(287.97,1003.16)	50.99(27.51,95.83)	1586.45(938.25,2347.87)	66.69(39.44,98.69)	0	0.85(0.67 , 1.03)
Turkmenistan	21.34(15.46,28.38)	39.03(28.27,51.91)	82.38(53.22,116.99)	58.63(37.88,83.27)	0	1.48(0.81 , 2.15)	22.17(16.57,28.05)	38.04(28.44,48.14)	65.62(42.39,95.29)	49.26(31.82,71.53)	0.072	0.61(-0.05 , 1.27)
Tuvalu	0.09(0.05,0.21)	37.72(20.53,88.03)	0.21(0.11,0.40)	74.93(39.70,140.64)	0	2.37(2.25 , 2.48)	0.07(0.04,0.18)	35.58(19.67,87.34)	0.19(0.10,0.35)	67.92(35.82,127.71)	0	2.25(2.13 , 2.36)
Uganda	58.83(32.21,90.08)	24.57(13.45,37.63)	346.37(187.27,602.46)	55.10(29.79,95.84)	0	2.9(2.54 , 3.27)	66.50(37.57,104.01)	33.56(18.96,52.49)	346.28(194.38,566.49)	70.70(39.69,115.66)	0	2.67(2.35 , 3)
Ukraine	1558.74(1064.55,2202.08)	101.43(69.27,143.30)	2363.30(1512.33,3379.32)	145.21(92.93,207.64)	0	1.35(0.89 , 1.81)	2127.32(1513.14,2893.68)	101.31(72.06,137.80)	2053.94(1386.81,2908.04)	131.05(88.48,185.55)	0	0.97(0.67 , 1.28)
United Arab Emirates	7.40(3.51,15.43)	44.58(21.18,93.01)	146.22(77.84,292.45)	80.13(42.66,160.27)	0	2.04(1.8 , 2.28)	5.43(2.44,12.76)	50.45(22.63,118.54)	93.61(47.23,195.89)	82.14(41.44,171.89)	0	1.72(1.48 , 1.95)
United Kingdom	2689.29(2137.12,2871.93)	156.78(124.59,167.42)	2473.67(1827.73,3372.27)	109.05(80.57,148.66)	0	-1.25(-1.52 , -0.97)	2782.45(2222.81,2959.81)	178.07(142.25,189.42)	3108.20(2312.66,4193.31)	131.07(97.53,176.83)	0	-1.06(-1.32 , -0.8)
United Republic of Tanzania	100.88(56.69,165.66)	25.69(14.44,42.19)	466.76(277.85,713.06)	43.88(26.12,67.04)	0	1.86(1.71 , 2.01)	120.79(68.90,200.53)	35.87(20.46,59.54)	487.90(295.75,727.37)	59.41(36.01,88.57)	0	1.81(1.67 , 1.94)
United States of America	8604.95(7773.76,9118.17)	120.61(108.96,127.80)	8568.70(6573.94,10986.11)	82.02(62.93,105.16)	0	-1.43(-1.63 , -1.22)	7961.80(7385.43,8403.69)	135.35(125.55,142.86)	10091.16(7848.42,12956.71)	95.58(74.33,122.72)	0	-1.39(-1.49 , -1.28)
United States Virgin Islands	2.32(1.42,3.83)	62.56(38.28,103.29)	4.56(2.82,6.93)	126.35(78.12,192.06)	0	2.48(2.28 , 2.69)	1.71(1.05,2.73)	63.16(38.82,100.63)	5.06(3.21,7.62)	128.49(81.43,193.61)	0	2.5(2.33 , 2.67)
Uruguay	55.30(38.81,76.72)	64.32(45.14,89.24)	91.41(58.64,138.06)	84.59(54.27,127.76)	0	0.98(0.6 , 1.37)	50.54(35.80,68.38)	60.87(43.12,82.36)	88.90(59.40,130.66)	86.37(57.71,126.94)	0	1.34(0.93 , 1.76)
Uzbekistan	75.62(42.62,112.75)	24.20(13.64,36.08)	440.91(309.19,595.20)	48.50(34.01,65.47)	0	2.57(1.7 , 3.45)	87.71(52.17,124.77)	26.33(15.66,37.46)	378.13(267.36,504.62)	45.69(32.30,60.97)	0	2.04(1.48 , 2.6)
Vanuatu	0.44(0.17,1.52)	18.07(6.83,62.48)	2.55(1.13,6.13)	42.46(18.80,101.91)	0	2.79(2.25 , 3.32)	0.32(0.13,1.08)	18.14(7.00,60.24)	1.98(0.87,4.95)	40.84(17.91,101.92)	0	2.71(2.1 , 3.32)
Venezuela (Bolivarian Republic of)	52.09(39.59,81.82)	15.58(11.84,24.47)	586.82(329.00,885.23)	66.70(37.40,100.62)	0	5.47(4.58 , 6.37)	39.51(30.16,69.12)	13.96(10.66,24.42)	485.68(281.75,723.09)	60.13(34.88,89.52)	0	5.23(4.5 , 5.97)
Viet Nam	356.19(219.53,550.96)	32.37(19.95,50.07)	2494.10(1538.33,3920.37)	76.27(47.04,119.88)	0	3.05(2.93 , 3.18)	403.10(250.68,607.75)	37.07(23.05,55.89)	2667.86(1611.17,4067.42)	88.73(53.58,135.27)	0	3.09(2.94 , 3.25)
Yemen	21.41(6.14,105.32)	11.70(3.36,57.57)	127.87(63.81,319.64)	23.97(11.96,59.91)	0	2.56(2.42 , 2.71)	18.40(5.05,78.76)	13.07(3.59,55.97)	103.10(50.65,265.08)	25.33(12.45,65.14)	0	2.34(2.17 , 2.52)
Zambia	33.65(18.13,62.63)	28.39(15.30,52.84)	152.52(85.60,247.58)	52.33(29.37,84.94)	0	2.13(1.99 , 2.28)	36.47(19.76,66.11)	37.95(20.56,68.78)	140.12(83.03,231.32)	64.59(38.27,106.63)	0	1.88(1.71 , 2.06)
Zimbabwe	53.48(33.29,82.43)	36.33(22.61,56.00)	192.64(105.55,311.19)	67.30(36.87,108.72)	0	2.07(1.55 , 2.6)	51.53(33.88,78.72)	40.75(26.79,62.25)	164.74(90.87,272.01)	75.35(41.56,124.41)	0	2.1(1.72 , 2.48)

## Sheet: Table S5
Table S5. The number of cases, prevalence rates, and average annual percentage change of uterine cancer among perimenopausal women in each country in 1990 and 2019.
Uterine cancer	45-49						50-54
	1990		2019				1990		2019
located name	Prevalence Case [*103(95% UI)]	Prevalence rate	Prevalence Case [*103(95% UI)]	Prevalence rate	P value	AAPC	Prevalence Case [*103(95% UI)]	Prevalence rate	Prevalence Case [*103(95% UI)]	Prevalence rate	P value	AAPC
Afghanistan	44.71(14.22,92.26)	18.48(5.88,38.14)	255.94(107.05,480.64)	31.24(13.07,58.67)	0	1.85(1.8 , 1.9)	66.61(25.33,139.95)	30.69(11.67,64.48)	285.19(120.54,508.49)	50.07(21.16,89.28)	0	1.74(1.68 , 1.8)
Albania	66.54(36.45,94.64)	109.37(59.91,155.55)	192.64(95.08,313.22)	214.20(105.72,348.28)	0	2.25(1.93 , 2.57)	84.08(57.48,118.26)	142.17(97.19,199.96)	300.80(172.99,467.49)	312.50(179.72,485.68)	0	2.7(2.19 , 3.22)
Algeria	70.27(38.79,117.69)	18.20(10.05,30.49)	334.79(190.51,536.02)	27.50(15.65,44.04)	0	1.43(1.22 , 1.64)	113.15(67.61,179.02)	31.12(18.60,49.24)	464.13(266.60,766.29)	45.03(25.87,74.35)	0	1.25(1.09 , 1.41)
American Samoa	2.02(1.13,3.28)	238.02(132.93,386.76)	6.85(3.79,11.09)	436.71(241.39,706.64)	0	2.24(1.85 , 2.63)	2.70(1.53,4.32)	408.41(230.30,652.06)	11.13(6.47,16.96)	701.36(407.99,1068.92)	0	1.99(1.64 , 2.34)
Andorra	2.45(1.40,4.07)	162.88(93.03,270.94)	8.21(4.48,13.97)	214.90(117.30,365.61)	0	0.98(0.73 , 1.23)	4.04(2.23,6.49)	333.61(184.32,535.85)	16.36(9.41,26.77)	459.78(264.32,752.20)	0	1.21(1.01 , 1.41)
Angola	24.29(12.57,42.83)	14.46(7.48,25.50)	105.66(51.63,179.61)	20.18(9.86,34.31)	0	1.09(0.69 , 1.5)	38.16(18.90,65.90)	28.49(14.11,49.20)	182.97(93.57,319.82)	42.46(21.71,74.21)	0	1.33(0.97 , 1.68)
Antigua and Barbuda	1.10(0.76,1.53)	85.73(59.21,119.19)	5.23(3.47,7.71)	151.85(100.73,223.93)	0	2(1.82 , 2.18)	1.45(1.00,2.03)	142.58(98.76,200.11)	8.62(5.51,12.83)	267.08(170.66,397.65)	0	2.28(2.03 , 2.54)
Argentina	674.22(527.68,828.38)	77.40(60.58,95.10)	890.33(567.83,1348.32)	65.04(41.48,98.50)	0.006	-0.89(-1.52 , -0.26)	1048.36(848.89,1282.25)	134.49(108.90,164.50)	1569.71(994.97,2372.10)	133.06(84.34,201.08)	0.977	0.01(-0.43 , 0.44)
Armenia	67.40(49.24,88.33)	109.76(80.18,143.85)	215.03(149.65,302.39)	240.69(167.51,338.47)	0	2.98(1.81 , 4.15)	193.22(142.14,252.53)	203.46(149.68,265.92)	315.41(215.14,438.06)	342.62(233.70,475.85)	0	1.93(1.44 , 2.42)
Australia	371.36(289.40,470.46)	78.47(61.15,99.41)	826.87(530.82,1265.43)	97.57(62.64,149.33)	0.006	0.9(0.26 , 1.54)	716.92(569.42,887.04)	181.60(144.24,224.70)	1491.38(949.67,2254.17)	191.94(122.22,290.11)	0.651	0.21(-0.68 , 1.1)
Austria	532.86(389.93,701.44)	205.33(150.25,270.28)	473.68(298.06,711.42)	146.35(92.09,219.81)	0	-1.3(-1.82 , -0.77)	838.23(632.91,1086.52)	372.95(281.60,483.42)	966.46(619.77,1439.35)	272.85(174.97,406.35)	0.001	-1.24(-1.93 , -0.54)
Azerbaijan	100.80(65.89,143.16)	85.87(56.13,121.96)	410.70(228.70,656.35)	125.97(70.14,201.31)	0	1.34(0.84 , 1.84)	315.38(218.61,442.61)	168.45(116.76,236.40)	731.95(422.94,1223.70)	209.20(120.88,349.74)	0.009	0.72(0.18 , 1.26)
Bahamas	8.75(6.24,11.83)	151.90(108.41,205.32)	25.00(16.21,36.12)	177.38(115.00,256.32)	0.427	0.43(-0.63 , 1.5)	11.26(8.09,15.44)	236.11(169.50,323.65)	34.69(23.45,49.73)	269.30(182.08,386.07)	0.504	0.62(-1.19 , 2.46)
Bahrain	2.61(1.51,4.11)	41.29(23.89,65.10)	42.16(21.73,69.55)	100.44(51.77,165.71)	0	3.45(3.2 , 3.71)	6.15(3.38,10.11)	109.52(60.19,180.08)	56.75(30.90,94.74)	166.36(90.60,277.74)	0.026	1.45(0.18 , 2.75)
Bangladesh	165.93(81.61,298.64)	10.63(5.23,19.12)	622.53(298.48,1276.77)	14.06(6.74,28.84)	0	1.07(0.81 , 1.32)	265.56(132.71,481.76)	21.71(10.85,39.39)	1327.73(684.07,2717.99)	36.49(18.80,74.69)	0	1.7(1.3 , 2.1)
Barbados	9.55(7.19,12.72)	158.77(119.53,211.45)	28.02(18.54,39.88)	250.05(165.45,355.96)	0	1.63(0.9 , 2.36)	12.79(9.41,17.08)	247.69(182.19,330.71)	46.81(30.96,68.03)	414.03(273.87,601.79)	0	1.77(1.13 , 2.41)
Belarus	379.59(283.96,493.90)	146.72(109.76,190.91)	542.53(322.74,847.62)	162.25(96.52,253.49)	0.279	0.45(-0.36 , 1.27)	1084.92(840.40,1392.18)	293.67(227.48,376.84)	1068.15(671.41,1685.37)	314.37(197.61,496.03)	0.692	0.15(-0.59 , 0.89)
Belgium	348.82(257.00,461.82)	131.22(96.68,173.73)	599.13(377.14,914.61)	156.29(98.38,238.59)	0.105	0.62(-0.13 , 1.37)	745.68(568.10,987.41)	260.89(198.77,345.47)	1232.78(773.26,1863.68)	311.48(195.38,470.89)	0.16	0.63(-0.25 , 1.51)
Belize	2.19(1.57,3.00)	87.51(62.66,119.86)	15.23(10.54,20.45)	140.95(97.60,189.30)	0.068	1.9(-0.14 , 3.98)	3.03(2.12,4.47)	139.92(97.81,206.29)	20.32(14.52,27.61)	231.64(165.53,314.76)	0	1.74(1.32 , 2.15)
Benin	8.08(4.65,12.93)	10.93(6.29,17.50)	29.68(16.70,49.05)	14.05(7.90,23.21)	0	0.87(0.49 , 1.26)	15.90(9.39,26.02)	28.66(16.91,46.88)	56.61(31.10,95.16)	35.78(19.66,60.14)	0	0.75(0.37 , 1.14)
Bermuda	2.68(1.81,3.77)	142.21(95.89,199.92)	4.44(2.77,6.76)	184.95(115.42,281.31)	0	0.87(0.45 , 1.29)	3.95(2.73,5.65)	249.07(172.44,356.20)	7.44(4.75,10.85)	292.87(187.15,427.53)	0	0.57(0.31 , 0.83)
Bhutan	1.13(0.51,2.16)	12.24(5.56,23.42)	4.20(1.86,9.07)	23.61(10.43,50.91)	0	2.32(2.05 , 2.59)	1.76(0.78,3.52)	23.18(10.32,46.45)	6.83(3.24,14.64)	46.32(22.00,99.28)	0	2.46(2.14 , 2.78)
Bolivia (Plurinational State of)	66.88(37.26,111.35)	56.07(31.24,93.35)	314.02(168.39,535.17)	108.43(58.14,184.79)	0	2.25(1.47 , 3.05)	87.18(50.64,139.12)	93.50(54.31,149.21)	442.71(232.98,757.63)	180.93(95.22,309.63)	0	2.08(1.8 , 2.35)
Bosnia and Herzegovina	77.60(55.62,108.56)	67.68(48.51,94.69)	237.58(132.76,359.73)	206.78(115.55,313.09)	0	3.81(3.21 , 4.42)	187.77(133.80,268.01)	133.18(94.90,190.09)	499.19(268.82,758.10)	407.76(219.59,619.25)	0	3.65(2.96 , 4.34)
Botswana	5.38(2.65,9.17)	25.87(12.75,44.06)	32.88(15.32,59.47)	56.58(26.35,102.33)	0	2.66(1.54 , 3.79)	8.55(4.39,14.84)	48.94(25.09,84.89)	47.81(23.80,84.43)	104.32(51.92,184.21)	0	2.54(1.4 , 3.69)
Brazil	1749.30(1573.19,1941.39)	56.05(50.41,62.20)	5136.06(4533.32,5820.98)	72.85(64.30,82.57)	0	0.91(0.71 , 1.11)	2576.61(2305.77,2871.84)	97.38(87.14,108.53)	8361.56(7400.74,9363.42)	126.52(111.98,141.68)	0	0.96(0.79 , 1.12)
Brunei Darussalam	4.60(2.62,7.08)	110.91(63.00,170.60)	16.55(9.08,26.76)	114.89(63.06,185.79)	0.265	0.24(-0.18 , 0.67)	5.24(3.17,8.53)	172.00(104.15,279.89)	23.41(14.23,38.17)	199.85(121.48,325.90)	0	0.51(0.25 , 0.78)
Bulgaria	847.79(666.79,1060.14)	314.93(247.69,393.82)	975.86(618.52,1496.55)	384.21(243.52,589.21)	0.197	0.59(-0.3 , 1.48)	1412.67(1104.23,1762.72)	527.15(412.05,657.78)	2087.22(1335.61,3088.71)	879.47(562.78,1301.46)	0.004	1.66(0.51 , 2.82)
Burkina Faso	17.20(9.23,28.41)	10.49(5.63,17.34)	58.31(32.01,95.04)	14.51(7.97,23.65)	0	1.18(0.85 , 1.51)	33.20(19.15,56.28)	24.61(14.19,41.71)	113.54(62.69,190.14)	35.68(19.70,59.75)	0	1.35(0.95 , 1.74)
Burundi	17.93(8.79,32.64)	21.76(10.67,39.60)	37.02(19.25,64.22)	21.32(11.09,36.99)	0.519	-0.18(-0.74 , 0.37)	28.56(14.50,51.08)	39.94(20.27,71.43)	59.51(31.41,105.99)	41.73(22.02,74.31)	0.796	0.09(-0.57 , 0.75)
Cabo Verde	0.93(0.54,1.55)	19.12(11.14,31.79)	4.30(2.33,7.76)	32.86(17.78,59.27)	0	1.85(1.6 , 2.1)	2.26(1.31,3.78)	38.23(22.16,63.98)	9.62(5.43,16.24)	76.57(43.20,129.24)	0	2.49(2.09 , 2.9)
Cambodia	99.79(44.29,187.36)	56.27(24.98,105.66)	397.50(186.37,685.35)	97.62(45.77,168.31)	0	1.86(1.68 , 2.04)	159.45(78.70,276.44)	101.74(50.22,176.39)	689.04(349.75,1134.82)	170.80(86.70,281.30)	0	1.78(1.68 , 1.89)
Cameroon	26.67(14.27,42.55)	15.73(8.42,25.09)	95.02(48.45,169.04)	19.20(9.79,34.15)	0	0.71(0.36 , 1.06)	56.19(31.03,92.88)	38.37(21.19,63.43)	191.00(96.53,334.97)	48.75(24.64,85.50)	0.001	0.8(0.32 , 1.29)
Canada	952.75(762.90,1189.18)	120.55(96.53,150.46)	1857.14(1149.23,2828.83)	155.31(96.11,236.57)	0	0.83(0.47 , 1.19)	1620.08(1329.57,1947.07)	250.00(205.17,300.45)	4563.50(2898.85,6972.52)	363.00(230.58,554.62)	0	1.4(1.09 , 1.7)
Central African Republic	8.65(4.71,14.00)	17.68(9.63,28.62)	15.05(7.25,28.03)	15.22(7.33,28.34)	0.003	-0.59(-0.97 , -0.21)	14.38(8.04,23.39)	34.55(19.33,56.22)	24.38(12.01,44.84)	30.00(14.78,55.18)	0.003	-0.56(-0.93 , -0.18)
Chad	9.10(4.84,15.01)	9.36(4.98,15.43)	25.73(14.14,41.18)	11.00(6.05,17.61)	0	0.54(0.41 , 0.68)	17.86(9.90,29.89)	22.81(12.64,38.17)	51.47(27.65,85.97)	30.19(16.22,50.44)	0	0.98(0.86 , 1.11)
Chile	90.22(64.80,122.25)	27.61(19.83,37.41)	344.76(220.69,527.62)	55.25(35.36,84.55)	0	2.35(1.85 , 2.85)	149.25(108.82,208.18)	54.72(39.89,76.32)	772.39(500.70,1151.50)	125.89(81.61,187.68)	0	3.13(2.53 , 3.73)
China	16504.93(11134.10,21017.05)	67.57(45.59,86.05)	62731.21(46607.61,85872.47)	105.37(78.29,144.24)	0.008	1.85(0.48 , 3.25)	26168.99(18617.25,33540.19)	116.32(82.75,149.09)	112022.69(83525.57,155566.19)	179.92(134.15,249.86)	0	1.49(0.92 , 2.06)
Colombia	268.74(208.98,342.10)	42.60(33.13,54.23)	1094.11(684.82,1639.68)	74.15(46.41,111.12)	0	2.19(1.52 , 2.88)	410.79(322.55,515.58)	78.04(61.28,97.95)	1872.87(1155.60,2766.70)	127.42(78.62,188.22)	0	1.9(1.44 , 2.36)
Comoros	1.52(0.47,2.77)	19.88(6.18,36.27)	5.22(2.73,9.02)	29.54(15.43,51.03)	0	1.44(1.1 , 1.78)	2.38(0.84,4.23)	37.64(13.26,66.79)	8.30(4.50,13.81)	56.66(30.69,94.25)	0	1.57(0.89 , 2.26)
Congo	10.23(5.29,17.91)	26.73(13.81,46.80)	40.21(20.19,73.60)	33.33(16.73,61.01)	0.01	0.91(0.22 , 1.62)	17.75(9.31,29.84)	51.91(27.23,87.24)	58.95(31.48,102.64)	65.77(35.12,114.51)	0.009	0.96(0.24 , 1.69)
Cook Islands	0.54(0.30,0.90)	126.39(69.92,211.45)	0.79(0.44,1.34)	130.71(72.58,222.37)	0.763	0.07(-0.38 , 0.52)	0.68(0.39,1.13)	205.01(117.46,342.49)	1.27(0.75,2.08)	211.22(124.11,345.97)	0.995	0(-0.19 , 0.19)
Costa Rica	30.18(21.66,40.91)	55.31(39.69,74.96)	157.45(95.95,237.71)	110.21(67.16,166.39)	0	2.55(1.28 , 3.84)	49.61(36.95,66.84)	107.33(79.96,144.61)	314.73(195.17,481.30)	220.01(136.43,336.44)	0.003	2.85(0.98 , 4.76)
Côte d'Ivoire	20.39(11.25,34.23)	11.89(6.56,19.97)	56.98(31.41,98.20)	13.00(7.17,22.41)	0.005	0.28(0.08 , 0.48)	39.26(21.11,64.90)	29.35(15.78,48.51)	112.12(61.06,185.32)	32.97(17.96,54.49)	0.014	0.41(0.08 , 0.74)
Croatia	269.72(189.82,364.82)	186.11(130.98,251.73)	356.24(218.54,545.95)	253.09(155.26,387.87)	0.1	1.03(-0.2 , 2.28)	654.10(470.87,863.38)	402.95(290.07,531.88)	885.52(556.96,1294.86)	577.31(363.10,844.17)	0.009	1.33(0.33 , 2.35)
Cuba	646.99(488.79,824.20)	215.31(162.66,274.29)	1437.25(946.42,2061.46)	293.07(192.99,420.36)	0.002	1.14(0.41 , 1.87)	827.55(622.30,1057.71)	333.83(251.03,426.67)	2470.91(1645.77,3608.84)	475.90(316.98,695.07)	0.046	0.97(0.02 , 1.94)
Cyprus	20.81(12.39,33.09)	93.51(55.69,148.66)	61.34(35.32,95.87)	129.53(74.59,202.44)	0	1.41(0.8 , 2.02)	40.01(24.09,65.66)	215.40(129.71,353.47)	173.21(86.21,275.60)	408.35(203.24,649.72)	0	2.76(1.3 , 4.24)
Czechia	723.25(578.25,890.80)	215.81(172.55,265.81)	880.28(572.91,1296.28)	216.23(140.73,318.42)	0.492	-0.08(-0.31 , 0.15)	1053.87(854.02,1287.53)	397.01(321.73,485.04)	1320.77(872.11,1892.35)	392.37(259.09,562.18)	0.137	-0.23(-0.53 , 0.07)
Democratic People's Republic of Korea	984.27(465.46,1731.38)	151.61(71.70,266.69)	1473.01(676.46,2628.28)	145.45(66.80,259.53)	0.073	-0.29(-0.61 , 0.03)	1445.42(738.30,2544.99)	227.18(116.04,400.00)	2238.68(1085.32,3889.70)	220.30(106.80,382.78)	0.279	-0.18(-0.51 , 0.15)
Democratic Republic of the Congo	93.68(50.91,155.21)	15.17(8.24,25.14)	252.33(131.95,437.68)	16.92(8.85,29.35)	0.074	0.33(-0.03 , 0.69)	173.75(94.69,286.34)	31.23(17.02,51.47)	454.22(244.00,793.47)	36.50(19.61,63.76)	0.03	0.44(0.04 , 0.84)
Denmark	257.46(191.52,338.50)	148.39(110.38,195.10)	255.55(152.91,398.33)	131.88(78.91,205.55)	0.428	-0.38(-1.3 , 0.56)	482.65(374.67,623.12)	340.72(264.49,439.88)	660.30(406.51,1011.40)	317.48(195.45,486.29)	0.024	-0.38(-0.7 , -0.05)
Djibouti	1.45(0.74,2.52)	21.68(11.17,37.77)	9.12(4.38,16.71)	32.93(15.83,60.33)	0	1.35(1.03 , 1.67)	2.11(1.09,3.77)	41.96(21.57,74.89)	12.86(5.93,22.48)	65.62(30.28,114.74)	0	1.45(1.12 , 1.78)
Dominica	1.53(0.99,2.23)	105.85(68.49,154.40)	2.52(1.44,4.04)	120.89(68.98,193.99)	0.432	0.36(-0.53 , 1.26)	1.78(1.12,2.74)	128.38(80.90,197.37)	2.78(1.65,4.48)	125.92(74.54,202.80)	0.475	0.16(-0.27 , 0.58)
Dominican Republic	105.17(63.03,155.80)	83.40(49.98,123.55)	501.48(265.97,854.29)	169.48(89.89,288.71)	0	2.74(2.15 , 3.34)	141.65(89.70,207.09)	133.93(84.82,195.81)	699.84(369.05,1181.55)	268.26(141.46,452.91)	0	2.61(2.18 , 3.04)
Ecuador	165.52(99.30,223.84)	90.24(54.13,122.03)	647.09(388.37,987.12)	136.78(82.09,208.66)	0.044	0.97(0.03 , 1.91)	225.71(129.18,303.33)	150.45(86.11,202.19)	871.21(556.90,1353.29)	212.05(135.55,329.39)	0.11	0.7(-0.16 , 1.56)
Egypt	296.47(147.10,447.02)	26.71(13.25,40.28)	1152.90(534.04,2101.57)	51.46(23.84,93.81)	0	2.24(1.11 , 3.39)	401.07(238.13,596.23)	44.30(26.31,65.86)	1913.91(1010.76,3292.00)	95.86(50.63,164.89)	0	2.85(1.76 , 3.96)
El Salvador	57.26(37.98,80.91)	57.84(38.36,81.73)	174.55(99.94,277.44)	92.07(52.72,146.34)	0	1.58(1.25 , 1.92)	78.41(54.74,107.04)	94.72(66.12,129.31)	283.82(173.79,458.53)	169.82(103.98,274.35)	0	1.97(1.75 , 2.19)
Equatorial Guinea	1.08(0.52,1.96)	13.02(6.26,23.53)	7.40(3.09,15.34)	32.06(13.36,66.44)	0	3.23(2.85 , 3.61)	1.79(0.89,3.21)	25.77(12.81,46.18)	11.46(5.12,21.89)	63.36(28.28,121.01)	0	3.19(2.83 , 3.55)
Eritrea	8.72(4.22,15.17)	16.90(8.19,29.42)	39.73(20.75,67.78)	31.53(16.47,53.80)	0	2.25(1.95 , 2.55)	12.43(6.32,22.43)	30.47(15.49,54.97)	59.18(30.72,104.11)	58.96(30.61,103.73)	0	2.36(2.17 , 2.55)
Estonia	72.33(51.69,97.47)	152.95(109.31,206.11)	119.79(73.23,184.12)	266.79(163.10,410.08)	0	1.57(1.24 , 1.89)	158.49(115.68,209.39)	290.59(212.10,383.91)	214.59(132.85,334.50)	510.62(316.13,795.97)	0.028	1.92(0.21 , 3.66)
Eswatini	2.91(1.66,5.00)	22.60(12.91,38.84)	6.55(2.81,12.95)	29.83(12.79,58.94)	0.025	0.9(0.11 , 1.69)	4.19(2.38,6.96)	42.98(24.43,71.35)	10.41(4.68,19.20)	56.87(25.59,104.87)	0.019	0.9(0.15 , 1.66)
Ethiopia	139.19(77.94,236.29)	17.70(9.91,30.06)	273.81(176.83,432.40)	16.48(10.64,26.02)	0.155	-0.28(-0.66 , 0.11)	217.03(127.75,356.67)	34.38(20.24,56.50)	417.28(271.56,684.27)	33.86(22.03,55.52)	0.613	-0.07(-0.32 , 0.19)
Fiji	20.00(11.13,32.00)	122.96(68.42,196.69)	34.28(17.66,59.94)	140.97(72.63,246.48)	0.195	0.34(-0.18 , 0.87)	27.63(15.16,45.82)	215.87(118.43,358.04)	57.87(28.73,99.79)	241.75(120.00,416.87)	0.239	0.26(-0.17 , 0.69)
Finland	197.51(146.70,263.69)	123.26(91.55,164.56)	245.23(150.99,385.12)	158.77(97.75,249.34)	0	0.77(0.42 , 1.12)	333.93(254.43,434.64)	240.56(183.29,313.12)	519.84(331.65,811.99)	293.85(187.47,459.00)	0.005	0.52(0.16 , 0.88)
France	1882.22(1488.71,2313.89)	130.00(102.82,159.82)	4026.18(2488.23,6158.68)	179.74(111.08,274.95)	0	1.26(0.74 , 1.78)	3774.89(3063.40,4641.56)	253.90(206.05,312.20)	7694.61(5015.07,11495.93)	345.45(225.15,516.11)	0	1.01(0.56 , 1.46)
Gabon	4.50(2.18,7.88)	27.65(13.37,48.38)	14.82(7.55,26.42)	34.50(17.59,61.50)	0	0.83(0.52 , 1.15)	8.98(4.62,15.19)	54.12(27.85,91.49)	24.30(11.86,43.37)	68.85(33.59,122.86)	0	0.92(0.59 , 1.25)
Gambia	1.09(0.56,1.88)	8.69(4.45,14.99)	5.84(2.91,10.37)	15.97(7.96,28.34)	0	2.18(1.15 , 3.21)	2.04(1.10,3.48)	21.82(11.77,37.35)	10.51(5.46,18.56)	38.48(19.97,67.91)	0.002	2.02(0.76 , 3.29)
Georgia	419.57(302.62,563.96)	302.14(217.92,406.12)	430.23(272.39,636.96)	362.57(229.55,536.78)	0.485	0.39(-0.7 , 1.49)	1021.64(752.62,1367.27)	533.93(393.33,714.56)	679.63(449.22,1007.36)	564.31(373.00,836.43)	0.918	-0.06(-1.18 , 1.08)
Germany	2974.16(2425.79,3654.45)	118.77(96.87,145.94)	3183.60(2080.42,4841.00)	119.74(78.25,182.08)	0.363	-0.08(-0.25 , 0.09)	7260.55(5957.05,8777.34)	240.19(197.07,290.36)	8774.82(5692.70,13152.55)	260.97(169.31,391.17)	0.039	0.27(0.01 , 0.53)
Ghana	30.77(17.39,52.04)	12.59(7.12,21.30)	117.09(63.40,191.71)	16.79(9.09,27.48)	0	1.01(0.7 , 1.32)	79.55(39.33,134.05)	39.99(19.77,67.39)	294.68(147.48,509.60)	52.96(26.51,91.59)	0	1(0.69 , 1.31)
Greece	488.60(371.22,635.59)	155.37(118.05,202.11)	966.15(643.90,1419.44)	245.05(163.32,360.03)	0	1.49(1.02 , 1.97)	940.92(722.85,1212.89)	287.39(220.78,370.45)	1620.87(1052.37,2404.90)	413.46(268.45,613.46)	0	1.39(1.06 , 1.72)
Greenland	0.40(0.24,0.59)	29.67(18.24,44.22)	0.49(0.29,0.80)	32.99(19.29,53.55)	0	0.44(0.26 , 0.63)	0.58(0.36,0.89)	58.56(36.12,90.68)	1.51(0.91,2.39)	64.38(38.91,101.93)	0.689	0.18(-0.7 , 1.07)
Grenada	2.32(1.55,3.30)	169.19(113.10,240.31)	9.39(6.30,13.14)	274.01(183.85,383.61)	0	1.79(1.39 , 2.19)	4.02(2.80,5.61)	311.00(216.59,434.06)	15.63(10.72,22.14)	449.43(308.08,636.56)	0	1.32(0.72 , 1.92)
Guam	3.55(2.10,5.55)	142.82(84.30,222.88)	10.69(6.15,16.85)	206.58(118.86,325.78)	0	1.45(0.77 , 2.14)	6.10(3.71,9.30)	262.45(159.56,400.20)	16.71(9.94,26.59)	339.51(202.00,540.14)	0	1.07(0.59 , 1.55)
Guatemala	63.82(46.12,84.30)	50.09(36.20,66.17)	336.02(219.58,498.80)	83.72(54.71,124.28)	0	1.49(1.1 , 1.87)	78.60(57.18,105.72)	65.89(47.94,88.63)	428.30(280.24,645.64)	134.38(87.93,202.58)	0	2.28(1.86 , 2.7)
Guinea	14.47(8.63,23.34)	13.37(7.97,21.56)	37.16(20.45,64.37)	17.45(9.61,30.24)	0	0.94(0.82 , 1.06)	26.99(15.54,42.71)	31.86(18.34,50.42)	67.54(36.74,113.72)	42.03(22.86,70.76)	0	0.96(0.8 , 1.11)
Guinea-Bissau	2.46(1.27,4.17)	15.10(7.81,25.56)	5.84(3.22,10.08)	18.01(9.93,31.11)	0	0.6(0.52 , 0.68)	4.28(2.20,7.32)	33.35(17.18,57.06)	10.34(5.51,17.68)	41.40(22.07,70.84)	0	0.74(0.66 , 0.82)
Guyana	12.91(8.65,18.76)	93.46(62.57,135.81)	34.45(20.87,53.08)	157.67(95.52,242.94)	0	1.96(1.48 , 2.44)	16.46(10.99,23.52)	152.29(101.72,217.69)	45.81(27.48,70.07)	232.86(139.68,356.21)	0.001	1.62(0.7 , 2.55)
Haiti	68.44(36.06,114.79)	60.10(31.67,100.81)	199.74(99.65,361.48)	70.35(35.09,127.31)	0	0.58(0.32 , 0.83)	88.21(48.76,146.53)	90.98(50.30,151.14)	251.12(134.45,441.91)	110.73(59.29,194.87)	0.002	0.64(0.24 , 1.04)
Honduras	42.47(25.98,66.27)	57.89(35.41,90.32)	311.60(149.10,552.06)	138.42(66.23,245.23)	0	3.23(2.94 , 3.53)	50.53(28.86,85.21)	83.49(47.68,140.79)	393.48(184.02,721.21)	219.51(102.66,402.33)	0	3.7(3.35 , 4.06)
Hungary	630.86(486.37,812.18)	181.73(140.11,233.97)	634.54(415.52,930.73)	173.30(113.48,254.20)	0.311	-0.32(-0.94 , 0.3)	961.88(758.17,1193.62)	299.94(236.42,372.21)	1301.27(851.70,1855.59)	395.92(259.14,564.58)	0.049	0.73(0 , 1.47)
Iceland	8.69(6.22,12.12)	139.62(99.82,194.68)	14.34(9.67,20.26)	135.53(91.44,191.49)	0.13	-0.14(-0.32 , 0.04)	16.37(11.58,22.45)	318.06(224.89,436.21)	30.27(19.63,43.81)	280.67(181.99,406.20)	0	-0.45(-0.63 , -0.26)
India	1630.63(1146.16,2142.93)	9.69(6.81,12.74)	6699.19(4587.59,8691.97)	18.08(12.38,23.46)	0	2.3(1.28 , 3.32)	2830.62(1959.36,3817.68)	20.55(14.22,27.71)	14301.78(8941.07,19400.75)	45.49(28.44,61.70)	0	3.55(2.68 , 4.42)
Indonesia	2297.51(1276.00,3067.36)	59.63(33.12,79.61)	7956.64(3905.41,11186.24)	93.01(45.65,130.76)	0	1.56(1.33 , 1.79)	3497.03(2184.05,4672.56)	104.40(65.21,139.50)	11655.06(6247.75,16777.79)	158.63(85.03,228.35)	0	1.47(1.24 , 1.7)
Iran (Islamic Republic of)	222.39(105.13,337.56)	27.31(12.91,41.45)	1303.96(517.86,1747.89)	50.74(20.15,68.02)	0	2.02(1.44 , 2.61)	327.45(179.57,491.11)	43.25(23.72,64.87)	1917.40(851.83,2505.08)	85.90(38.16,112.22)	0	2.27(1.6 , 2.94)
Iraq	110.24(53.58,208.95)	41.68(20.26,79.00)	1077.09(599.93,1801.34)	105.47(58.75,176.39)	0	3.25(2.61 , 3.9)	144.77(71.73,274.77)	66.04(32.72,125.35)	1514.69(820.48,2609.57)	201.40(109.10,346.99)	0	3.83(3.33 , 4.33)
Ireland	107.50(77.01,142.52)	120.92(86.62,160.31)	310.55(185.95,493.11)	175.73(105.22,279.02)	0.019	1.16(0.19 , 2.14)	213.04(156.15,285.84)	275.63(202.03,369.83)	633.82(389.66,980.31)	403.34(247.96,623.83)	0	1.66(1.12 , 2.2)
Israel	62.57(44.33,84.49)	61.00(43.22,82.36)	323.28(201.25,492.59)	119.88(74.63,182.67)	0	2.37(1.6 , 3.15)	138.55(105.25,182.40)	141.39(107.41,186.13)	601.21(392.73,895.81)	270.05(176.41,402.38)	0	1.93(1.12 , 2.75)
Italy	1616.48(1374.29,1870.55)	91.51(77.80,105.89)	7236.75(5271.14,9733.71)	296.56(216.01,398.88)	0	4.17(3.58 , 4.76)	3132.28(2699.10,3638.99)	168.51(145.20,195.77)	14962.15(10583.91,20455.13)	596.23(421.76,815.13)	0	4.56(4.01 , 5.1)
Jamaica	18.62(12.81,26.45)	44.93(30.91,63.82)	98.51(61.65,153.43)	117.60(73.60,183.16)	0	3.51(2.69 , 4.33)	33.32(23.22,46.05)	91.48(63.75,126.43)	156.71(99.69,236.15)	207.28(131.87,312.36)	0	3(1.94 , 4.08)
Japan	5042.97(4401.19,5746.84)	109.23(95.33,124.48)	14244.36(10701.18,18709.82)	289.03(217.14,379.64)	0	3.7(3.32 , 4.08)	7304.93(6471.57,8215.46)	176.21(156.11,198.18)	22648.57(16566.09,29713.01)	524.95(383.97,688.69)	0	3.82(3.39 , 4.24)
Jordan	26.83(15.22,46.60)	50.02(28.37,86.88)	205.54(119.27,325.75)	73.84(42.85,117.02)	0	1.42(0.98 , 1.85)	44.49(24.94,74.84)	90.98(51.00,153.04)	317.78(189.66,506.56)	138.13(82.44,220.20)	0	1.43(1.15 , 1.72)
Kazakhstan	455.40(357.94,576.19)	139.01(109.26,175.88)	888.48(634.39,1217.22)	153.70(109.75,210.58)	0.294	0.27(-0.24 , 0.78)	1330.66(1035.55,1649.16)	285.23(221.97,353.50)	1576.29(1096.50,2140.74)	301.16(209.49,409.00)	0.599	0.25(-0.67 , 1.16)
Kenya	31.00(21.59,47.60)	9.97(6.95,15.31)	173.36(118.65,256.23)	18.11(12.40,26.77)	0	1.94(1.7 , 2.18)	47.91(33.33,74.26)	19.37(13.48,30.02)	240.40(170.09,352.71)	32.74(23.17,48.04)	0	1.72(1.49 , 1.96)
Kiribati	1.43(0.57,2.53)	102.30(41.14,181.23)	2.66(1.04,4.64)	98.64(38.68,171.94)	0.246	-0.15(-0.42 , 0.11)	1.79(0.81,2.95)	156.41(70.59,257.51)	3.64(1.55,6.30)	148.77(63.41,257.19)	0.234	-0.22(-0.57 , 0.14)
Kuwait	13.65(9.33,19.44)	56.96(38.92,81.08)	122.56(76.44,182.35)	79.88(49.82,118.85)	0.025	1.03(0.13 , 1.93)	16.57(11.47,22.76)	104.01(71.99,142.85)	158.47(103.86,236.37)	147.71(96.80,220.32)	0.036	0.98(0.06 , 1.91)
Kyrgyzstan	47.48(33.60,64.98)	75.80(53.65,103.74)	205.14(140.39,293.19)	119.03(81.46,170.12)	0.001	1.47(0.59 , 2.37)	130.26(93.70,176.28)	141.70(101.93,191.78)	313.30(219.76,442.47)	199.70(140.08,282.03)	0.066	1.09(-0.07 , 2.26)
Lao People's Democratic Republic	46.72(20.16,88.06)	61.85(26.68,116.57)	135.26(61.02,235.35)	78.41(35.37,136.43)	0	0.81(0.72 , 0.89)	68.85(31.74,125.89)	104.27(48.07,190.68)	194.30(99.43,325.60)	131.68(67.39,220.66)	0	0.79(0.73 , 0.86)
Latvia	151.95(112.68,205.74)	170.50(126.42,230.84)	193.93(119.69,302.97)	284.94(175.86,445.15)	0.02	1.75(0.28 , 3.25)	335.71(252.91,432.35)	349.63(263.40,450.28)	431.66(261.77,691.63)	635.37(385.30,1018.04)	0	2.13(1 , 3.26)
Lebanon	49.34(27.80,81.79)	68.05(38.34,112.80)	232.11(131.25,385.91)	142.62(80.65,237.12)	0	2.56(2.42 , 2.7)	83.00(46.21,136.05)	120.71(67.21,197.87)	368.33(206.74,613.32)	265.10(148.80,441.43)	0	2.77(2.63 , 2.91)
Lesotho	3.95(2.17,6.58)	13.05(7.16,21.73)	12.74(5.78,24.47)	30.28(13.73,58.15)	0	2.84(2.23 , 3.46)	7.10(4.08,11.80)	26.34(15.13,43.78)	23.01(10.62,42.47)	58.76(27.12,108.42)	0	2.71(2.13 , 3.29)
Liberia	3.56(2.05,5.89)	10.96(6.32,18.13)	15.68(8.01,27.09)	15.24(7.78,26.32)	0	0.97(0.43 , 1.52)	7.95(4.62,13.09)	29.86(17.35,49.18)	24.88(12.61,43.90)	39.85(20.19,70.31)	0.002	0.88(0.34 , 1.43)
Libya	23.26(12.75,40.70)	40.78(22.34,71.34)	158.42(83.11,272.26)	67.37(35.34,115.78)	0	1.63(1.08 , 2.18)	33.96(18.43,57.74)	69.64(37.80,118.39)	204.70(110.67,341.74)	114.25(61.77,190.74)	0	1.63(1.07 , 2.2)
Lithuania	171.02(129.87,223.11)	148.66(112.89,193.94)	170.71(107.63,256.07)	166.71(105.10,250.07)	0.634	0.38(-1.17 , 1.94)	295.42(228.67,375.32)	246.88(191.10,313.66)	369.18(238.82,552.26)	343.60(222.27,513.99)	0.092	1.17(-0.19 , 2.55)
Luxembourg	22.97(16.56,30.23)	200.78(144.77,264.31)	47.77(32.31,66.51)	210.88(142.62,293.56)	0.78	0.05(-0.3 , 0.4)	54.62(40.06,73.61)	484.11(355.03,652.37)	97.06(63.53,138.22)	431.40(282.36,614.32)	0.232	-0.49(-1.3 , 0.32)
Madagascar	37.54(19.96,62.92)	21.26(11.30,35.63)	119.91(61.76,208.30)	23.08(11.89,40.09)	0.422	0.2(-0.29 , 0.69)	55.94(32.88,89.59)	36.85(21.66,59.01)	181.90(95.02,322.43)	44.57(23.28,79.01)	0.013	0.58(0.12 , 1.05)
Malawi	18.21(10.29,28.90)	12.65(7.15,20.08)	36.78(19.42,65.28)	12.55(6.63,22.28)	0.461	-0.11(-0.39 , 0.18)	28.34(15.94,43.82)	24.53(13.79,37.92)	54.04(29.13,86.76)	25.10(13.53,40.30)	0.856	0.04(-0.38 , 0.45)
Malaysia	207.96(127.30,332.54)	64.16(39.27,102.59)	899.96(517.31,1512.14)	110.30(63.40,185.32)	0	2.12(1.84 , 2.39)	378.66(235.02,605.14)	125.55(77.92,200.63)	1634.23(965.42,2661.09)	219.34(129.57,357.16)	0	2.07(1.55 , 2.6)
Maldives	2.18(0.88,3.96)	65.02(26.22,118.34)	6.82(4.15,11.20)	62.58(38.05,102.78)	0.124	-0.24(-0.54 , 0.07)	3.61(1.52,6.32)	117.64(49.56,206.03)	10.89(6.35,17.73)	120.04(70.03,195.52)	0.754	0.03(-0.15 , 0.21)
Mali	16.48(10.00,25.75)	11.25(6.83,17.59)	46.09(24.49,77.26)	14.26(7.58,23.91)	0	0.84(0.62 , 1.05)	31.01(19.02,47.29)	25.42(15.59,38.78)	85.18(49.12,142.24)	32.83(18.93,54.81)	0	0.93(0.7 , 1.15)
Malta	14.94(10.38,20.31)	130.59(90.71,177.53)	22.40(14.34,33.16)	163.51(104.67,242.12)	0	0.76(0.51 , 1.01)	26.85(18.70,37.98)	269.11(187.41,380.67)	40.79(26.26,61.02)	321.88(207.27,481.54)	0	0.59(0.37 , 0.81)
Marshall Islands	0.64(0.35,1.05)	122.24(66.26,199.48)	2.72(1.16,4.97)	189.75(81.06,346.39)	0	1.44(1.14 , 1.74)	0.79(0.45,1.32)	194.95(110.82,324.96)	3.44(1.60,6.21)	287.17(134.12,518.72)	0	1.25(1.03 , 1.48)
Mauritania	5.13(2.66,8.62)	15.70(8.13,26.35)	14.70(7.70,25.59)	18.83(9.86,32.80)	0	0.67(0.5 , 0.84)	12.44(6.79,20.27)	46.76(25.51,76.22)	32.10(16.97,54.91)	51.42(27.18,87.96)	0.005	0.31(0.09 , 0.52)
Mauritius	50.54(37.14,66.13)	215.67(158.51,282.20)	84.42(56.13,120.47)	199.15(132.42,284.20)	0.314	-0.39(-1.15 , 0.37)	58.02(43.57,77.52)	289.88(217.66,387.28)	120.43(81.79,175.08)	258.60(175.63,375.94)	0.17	-0.53(-1.29 , 0.23)
Mexico	512.96(476.84,552.29)	32.80(30.49,35.31)	3017.89(2368.97,3759.62)	74.42(58.42,92.71)	0	3.17(2.24 , 4.12)	694.57(647.44,748.16)	54.45(50.76,58.65)	4581.99(3613.02,5753.48)	131.01(103.31,164.51)	0	3.28(2.74 , 3.82)
Micronesia (Federated States of)	2.16(1.01,3.83)	147.51(69.30,261.34)	5.97(0.72,11.60)	221.31(26.77,430.31)	0	1.63(1.17 , 2.09)	2.62(1.29,4.66)	229.33(113.16,407.77)	9.33(4.37,17.14)	385.58(180.75,708.33)	0	1.72(1.37 , 2.06)
Monaco	0.82(0.48,1.33)	70.09(40.80,113.07)	1.24(0.70,2.08)	89.12(50.53,149.86)	0	0.89(0.76 , 1.02)	1.50(0.85,2.42)	142.69(81.07,229.27)	3.03(1.76,5.10)	187.97(109.05,315.98)	0	0.99(0.83 , 1.15)
Mongolia	15.50(8.27,27.98)	45.07(24.03,81.36)	130.34(70.05,221.34)	120.80(64.92,205.13)	0	3.32(2.76 , 3.89)	19.62(10.61,37.92)	71.09(38.46,137.39)	116.99(64.62,199.90)	122.49(67.65,209.30)	0	1.9(1.53 , 2.27)
Montenegro	26.14(17.42,37.26)	165.53(110.31,235.98)	46.20(28.78,67.86)	219.71(136.87,322.70)	0	0.97(0.65 , 1.29)	46.87(30.85,69.72)	246.14(162.02,366.13)	87.50(57.54,128.51)	422.84(278.03,621.00)	0	1.94(1.61 , 2.27)
Morocco	105.82(62.48,163.01)	21.86(12.91,33.68)	536.11(282.12,891.26)	49.86(26.24,82.90)	0	2.91(2.73 , 3.09)	157.45(92.81,246.37)	38.98(22.98,60.99)	882.63(483.68,1508.37)	92.37(50.62,157.85)	0	2.99(2.87 , 3.12)
Mozambique	36.60(19.05,65.19)	14.98(7.80,26.69)	122.71(59.41,215.01)	24.54(11.88,42.99)	0	1.77(1.36 , 2.18)	55.77(29.55,93.60)	27.24(14.43,45.71)	176.08(86.61,338.69)	46.92(23.08,90.26)	0	1.95(1.54 , 2.37)
Myanmar	497.29(217.33,913.10)	65.32(28.55,119.94)	1422.83(699.68,2395.46)	82.36(40.50,138.65)	0	0.79(0.67 , 0.9)	720.40(347.07,1309.33)	104.56(50.37,190.03)	2117.52(1153.94,3599.78)	136.46(74.36,231.98)	0	0.92(0.83 , 1.01)
Namibia	4.31(2.20,7.34)	18.73(9.56,31.91)	17.05(8.62,30.73)	31.18(15.76,56.20)	0	1.93(1.23 , 2.62)	6.72(3.68,11.29)	36.27(19.86,60.94)	26.67(13.43,47.77)	59.80(30.11,107.11)	0	1.85(1.31 , 2.39)
Nauru	0.50(0.23,0.88)	251.40(116.07,446.26)	0.76(0.29,1.37)	315.66(121.08,572.56)	0	0.77(0.58 , 0.96)	0.45(0.23,0.80)	405.86(202.64,715.23)	0.91(0.37,1.62)	483.93(195.36,861.64)	0	0.61(0.4 , 0.83)
Nepal	40.98(19.02,76.72)	11.44(5.31,21.41)	154.19(78.35,339.85)	19.94(10.13,43.95)	0	1.96(1.83 , 2.09)	62.75(29.92,117.64)	21.77(10.38,40.82)	246.91(125.07,528.94)	38.35(19.42,82.14)	0	1.95(1.78 , 2.13)
Netherlands	629.80(478.77,807.71)	143.98(109.45,184.65)	1165.22(717.22,1794.06)	189.35(116.55,291.53)	0.059	0.88(-0.03 , 1.8)	1168.55(934.49,1469.87)	304.04(243.14,382.44)	2735.43(1710.76,4028.25)	432.76(270.65,637.30)	0.006	1.45(0.42 , 2.49)
New Zealand	92.55(70.33,122.40)	99.69(75.76,131.84)	259.37(166.47,384.67)	160.27(102.87,237.70)	0	2.13(1.87 , 2.39)	175.34(131.10,228.83)	227.20(169.88,296.51)	549.91(364.16,803.98)	350.46(232.08,512.38)	0	1.55(0.8 , 2.3)
Nicaragua	13.60(8.83,20.86)	24.06(15.63,36.92)	92.30(55.38,147.86)	55.20(33.12,88.43)	0	2.94(2.49 , 3.4)	17.80(11.54,25.79)	38.87(25.19,56.32)	151.81(90.46,239.74)	105.80(63.05,167.09)	0	3.55(2.73 , 4.38)
Niger	10.77(6.00,17.50)	8.90(4.95,14.45)	32.52(18.31,53.76)	10.28(5.79,17.00)	0.001	0.48(0.2 , 0.77)	19.16(10.67,32.14)	22.35(12.45,37.50)	75.53(40.93,131.79)	28.46(15.42,49.66)	0	0.85(0.64 , 1.06)
Nigeria	61.50(35.43,117.29)	4.59(2.64,8.75)	261.83(151.25,501.84)	6.45(3.73,12.36)	0	1.11(0.5 , 1.71)	105.31(58.77,217.99)	9.99(5.58,20.68)	508.64(282.85,1041.75)	15.07(8.38,30.87)	0	1.37(0.82 , 1.92)
Niue	0.11(0.06,0.19)	194.90(98.58,329.70)	0.15(0.07,0.27)	285.04(124.03,511.60)	0	1.28(1.09 , 1.48)	0.18(0.09,0.29)	316.23(167.51,517.24)	0.25(0.11,0.44)	464.31(207.44,802.92)	0	1.27(1.07 , 1.47)
North Macedonia	79.83(53.28,111.61)	149.05(99.48,208.40)	270.58(141.72,426.60)	362.52(189.88,571.56)	0	3.3(2.41 , 4.2)	124.65(84.18,177.69)	234.02(158.04,333.60)	432.73(247.51,676.01)	584.52(334.32,913.12)	0	3.22(2.71 , 3.73)
Northern Mariana Islands	2.91(1.50,5.60)	346.32(178.60,665.11)	6.13(3.36,9.70)	530.71(291.00,840.02)	0	1.43(0.85 , 2.01)	2.98(1.49,5.90)	582.68(291.56,1153.87)	23.84(13.90,38.49)	882.93(514.87,1425.70)	0	1.4(0.89 , 1.9)
Norway	191.89(164.52,225.11)	155.87(133.65,182.86)	349.34(256.44,456.31)	189.43(139.06,247.44)	0.004	0.52(0.17 , 0.87)	274.86(236.86,319.06)	277.97(239.54,322.67)	600.53(447.86,790.75)	337.22(251.49,444.04)	0.028	0.46(0.05 , 0.87)
Oman	3.54(1.86,6.43)	15.21(8.02,27.64)	21.60(12.17,36.42)	30.56(17.22,51.53)	0	2.22(1.41 , 3.04)	6.56(3.44,11.36)	34.37(18.04,59.49)	33.76(19.66,54.59)	68.03(39.62,110.02)	0	2.45(1.94 , 2.97)
Pakistan	613.38(419.97,876.36)	30.60(20.95,43.73)	3137.71(1851.60,5161.68)	67.86(40.05,111.63)	0	2.75(2.56 , 2.95)	912.71(637.69,1314.41)	57.59(40.24,82.94)	4448.53(2740.97,7046.08)	127.56(78.60,202.05)	0	2.82(2.47 , 3.16)
Palau	0.10(0.06,0.17)	29.77(16.07,50.86)	0.25(0.14,0.41)	34.55(19.25,57.70)	0	0.48(0.35 , 0.62)	0.12(0.07,0.20)	50.33(28.13,85.23)	0.39(0.22,0.62)	55.70(31.47,88.91)	0	0.28(0.16 , 0.41)
Palestine	24.61(12.82,43.08)	80.60(41.98,141.12)	104.93(60.36,165.59)	105.84(60.88,167.03)	0.03	1.03(0.1 , 1.97)	36.71(20.39,64.46)	139.77(77.63,245.38)	198.74(112.31,319.83)	235.41(133.03,378.84)	0	1.88(1.31 , 2.45)
Panama	21.60(15.30,29.55)	44.71(31.66,61.16)	145.69(87.42,229.64)	119.50(71.71,188.36)	0	3.39(2.75 , 4.03)	27.28(19.63,37.37)	69.54(50.02,95.26)	225.07(135.45,347.77)	205.89(123.91,318.14)	0	4.03(2.86 , 5.22)
Papua New Guinea	36.51(19.88,61.55)	51.96(28.30,87.61)	163.94(77.77,299.29)	75.45(35.80,137.75)	0	1.29(1.16 , 1.42)	49.85(27.50,84.84)	88.91(49.05,151.30)	208.29(99.90,362.86)	124.14(59.54,216.27)	0	1.11(1.05 , 1.17)
Paraguay	71.43(38.37,106.96)	96.52(51.84,144.53)	191.19(106.98,317.53)	113.00(63.23,187.68)	0.017	0.61(0.11 , 1.11)	84.92(51.77,125.11)	142.31(86.75,209.66)	290.95(165.87,480.01)	192.11(109.52,316.94)	0	1.08(0.52 , 1.65)
Peru	319.38(204.75,452.58)	78.27(50.18,110.92)	1172.78(661.34,1940.79)	116.14(65.49,192.20)	0.031	1.31(0.12 , 2.5)	372.43(251.63,540.21)	110.94(74.96,160.92)	1677.47(959.23,2755.03)	190.37(108.86,312.66)	0.001	1.86(0.74 , 2.99)
Philippines	1118.58(676.07,1424.48)	97.09(58.68,123.65)	3118.92(1783.71,4500.17)	110.39(63.13,159.28)	0.006	0.55(0.16 , 0.95)	1561.02(1014.38,1986.68)	161.86(105.18,205.99)	4476.15(2833.94,6450.51)	180.48(114.27,260.09)	0.063	0.33(-0.02 , 0.67)
Poland	1167.61(1014.82,1341.40)	130.66(113.56,150.11)	2102.33(1505.83,2834.37)	164.92(118.12,222.34)	0.205	0.38(-0.21 , 0.97)	2650.96(2333.11,2989.47)	262.84(231.32,296.40)	4858.38(3512.66,6508.24)	422.78(305.68,566.36)	0	1.66(1.08 , 2.24)
Portugal	547.21(412.36,716.60)	184.17(138.79,241.18)	822.02(500.11,1272.16)	195.22(118.77,302.12)	0.78	0.05(-0.3 , 0.41)	860.75(654.74,1093.61)	281.62(214.22,357.81)	1479.74(924.96,2185.56)	362.62(226.67,535.59)	0.052	0.78(-0.01 , 1.57)
Puerto Rico	103.61(74.71,141.52)	99.00(71.39,135.23)	215.13(133.40,330.56)	178.38(110.61,274.09)	0	2.23(1.82 , 2.66)	128.58(96.01,171.98)	147.04(109.79,196.68)	338.87(211.28,492.86)	269.75(168.18,392.32)	0	2.35(2.11 , 2.58)
Qatar	1.45(0.77,2.39)	30.22(16.07,49.76)	24.29(10.60,41.68)	56.28(24.57,96.60)	0.001	2.3(0.92 , 3.7)	2.27(1.06,3.91)	75.06(34.95,129.07)	34.99(13.09,61.04)	131.19(49.09,228.86)	0.007	1.84(0.49 , 3.21)
Republic of Korea	1217.12(384.19,1718.82)	111.14(35.08,156.96)	1887.06(1106.30,2844.37)	83.18(48.76,125.38)	0.027	-1(-1.88 , -0.11)	1707.35(671.04,2368.71)	165.78(65.16,229.99)	2864.05(1638.29,4324.84)	130.49(74.64,197.05)	0.035	-0.82(-1.57 , -0.06)
Republic of Moldova	167.18(127.67,218.45)	143.37(109.49,187.35)	238.53(171.67,334.59)	191.02(137.48,267.95)	0	1.08(0.75 , 1.4)	343.13(258.43,437.49)	260.01(195.83,331.51)	394.15(278.44,532.15)	316.22(223.38,426.94)	0	0.71(0.31 , 1.1)
Romania	885.23(691.16,1097.60)	141.58(110.54,175.55)	1471.99(951.39,2176.22)	202.58(130.93,299.50)	0	1.15(0.55 , 1.74)	1598.99(1278.11,1943.97)	212.20(169.62,257.98)	2617.57(1776.16,3842.86)	378.07(256.54,555.04)	0	2.08(1.8 , 2.36)
Russian Federation	11955.87(10957.88,13111.36)	344.11(315.38,377.36)	21391.13(16695.85,26757.69)	419.31(327.27,524.51)	0.155	1.11(-0.42 , 2.67)	34638.73(32475.28,37344.22)	615.03(576.62,663.07)	37066.91(29413.18,46150.72)	790.46(627.25,984.18)	0.076	1.35(-0.14 , 2.86)
Rwanda	24.98(11.73,43.34)	24.61(11.56,42.70)	63.33(34.51,102.39)	25.79(14.05,41.70)	0.942	0.01(-0.34 , 0.37)	42.84(22.93,67.62)	44.97(24.06,70.97)	108.21(62.40,185.14)	53.24(30.70,91.10)	0.007	0.57(0.15 , 0.99)
Saint Kitts and Nevis	1.11(0.82,1.51)	201.46(147.88,274.00)	4.35(1.82,6.69)	205.33(85.77,315.87)	0.158	-0.23(-0.54 , 0.09)	1.66(1.17,2.25)	293.91(207.79,397.72)	7.58(4.69,11.28)	378.99(234.54,564.11)	0	0.64(0.38 , 0.91)
Saint Lucia	2.78(2.05,3.64)	117.46(86.56,153.65)	11.45(7.74,16.32)	171.84(116.18,244.97)	0	1.32(0.7 , 1.94)	4.16(2.97,5.70)	207.80(148.28,284.53)	15.03(10.25,21.47)	242.95(165.73,347.07)	0.001	0.61(0.26 , 0.96)
Saint Vincent and the Grenadines	2.73(2.00,3.64)	162.92(119.46,217.30)	8.71(6.11,12.12)	242.84(170.38,337.65)	0	1.24(0.92 , 1.57)	3.82(2.77,5.19)	246.18(178.71,334.35)	11.79(8.14,16.55)	348.17(240.41,488.48)	0.052	1.14(-0.01 , 2.3)
Samoa	3.15(1.70,5.21)	118.54(63.73,195.81)	7.23(3.87,12.37)	149.70(80.06,256.04)	0	0.74(0.41 , 1.08)	4.97(2.71,8.15)	204.87(111.55,335.99)	10.75(6.05,18.23)	251.86(141.77,427.23)	0.001	0.67(0.29 , 1.05)
San Marino	0.24(0.15,0.39)	36.01(21.56,57.65)	0.76(0.44,1.29)	55.63(31.71,94.24)	0	1.56(1.28 , 1.83)	0.50(0.30,0.80)	75.37(45.04,120.12)	1.53(0.84,2.66)	115.86(63.51,201.81)	0	1.5(1.33 , 1.68)
Sao Tome and Principe	0.31(0.17,0.54)	17.40(9.51,30.55)	1.61(0.84,2.79)	36.59(18.95,63.31)	0	2.59(2.35 , 2.82)	0.73(0.41,1.24)	42.86(23.65,72.27)	3.09(1.61,5.44)	89.46(46.48,157.53)	0	2.51(2.24 , 2.79)
Saudi Arabia	40.66(22.88,70.78)	19.42(10.93,33.81)	780.25(434.45,1311.37)	81.83(45.56,137.53)	0	5.15(4.58 , 5.73)	52.94(28.39,95.80)	35.33(18.95,63.94)	963.62(562.12,1592.90)	149.47(87.19,247.07)	0	5.14(4.68 , 5.61)
Senegal	13.73(8.08,22.20)	11.96(7.04,19.33)	41.19(21.87,69.22)	14.50(7.70,24.37)	0.08	0.56(-0.07 , 1.2)	28.31(16.49,46.02)	29.57(17.22,48.06)	89.16(50.37,147.65)	37.91(21.42,62.78)	0.035	0.79(0.05 , 1.53)
Serbia	337.51(209.71,530.65)	115.73(71.91,181.96)	792.32(468.26,1257.78)	281.02(166.09,446.12)	0	3.17(2.4 , 3.95)	728.13(436.90,1094.91)	232.77(139.67,350.02)	1578.74(908.97,2453.78)	580.66(334.32,902.51)	0	3.14(2.54 , 3.75)
Seychelles	1.36(0.85,2.12)	102.33(64.23,159.52)	5.38(3.28,8.53)	150.78(92.04,239.21)	0	1.32(0.72 , 1.92)	2.39(1.52,3.67)	183.38(116.46,280.98)	9.30(5.68,14.58)	276.68(168.88,433.77)	0	1.4(0.79 , 2.01)
Sierra Leone	5.39(2.95,9.11)	8.88(4.85,15.00)	19.76(10.59,34.47)	14.27(7.65,24.90)	0	1.78(1.35 , 2.2)	10.98(6.13,17.88)	21.74(12.14,35.41)	39.34(21.21,65.48)	37.11(20.01,61.77)	0	1.93(1.55 , 2.32)
Singapore	28.48(19.69,39.62)	32.14(22.22,44.71)	200.71(126.47,296.17)	109.68(69.11,161.84)	0	4.61(4.2 , 5.02)	51.45(36.51,70.23)	72.39(51.37,98.82)	496.74(315.02,719.60)	238.84(151.46,345.99)	0	4.35(3.68 , 5.02)
Slovakia	256.66(184.37,350.30)	177.71(127.66,242.55)	472.35(268.95,775.35)	245.43(139.75,402.87)	0	1.15(1 , 1.29)	486.04(355.50,643.65)	369.45(270.23,489.25)	864.98(522.24,1426.28)	493.42(297.90,813.60)	0.001	0.98(0.37 , 1.58)
Slovenia	99.77(63.98,147.86)	169.13(108.47,250.65)	145.06(88.04,224.14)	206.12(125.10,318.49)	0.003	0.78(0.26 , 1.31)	174.89(113.81,258.95)	302.82(197.05,448.36)	283.06(175.76,444.09)	373.95(232.20,586.70)	0.211	0.63(-0.35 , 1.62)
Solomon Islands	8.80(3.65,16.69)	174.48(72.45,330.88)	40.42(16.37,78.29)	274.05(110.96,530.84)	0	1.59(1.35 , 1.83)	11.26(5.63,20.07)	260.51(130.15,464.17)	44.00(21.61,79.10)	409.40(201.05,736.00)	0	1.59(1.3 , 1.87)
Somalia	22.37(10.91,41.09)	17.66(8.62,32.45)	55.04(23.63,110.74)	16.73(7.18,33.66)	0.012	-0.19(-0.33 , -0.04)	33.54(17.26,61.85)	34.50(17.75,63.61)	63.18(28.12,122.40)	33.58(14.94,65.05)	0.447	-0.08(-0.27 , 0.12)
South Africa	177.52(133.07,223.90)	24.44(18.32,30.83)	315.25(196.20,488.67)	20.19(12.57,31.30)	0.359	-0.77(-2.39 , 0.88)	233.85(184.03,290.25)	38.44(30.25,47.71)	623.53(433.84,875.89)	45.51(31.67,63.93)	0.318	0.62(-0.6 , 1.86)
South Sudan	13.36(6.43,24.61)	17.39(8.38,32.04)	28.12(14.04,51.52)	15.31(7.65,28.05)	0.019	-0.4(-0.73 , -0.07)	19.72(9.98,34.67)	34.46(17.43,60.56)	45.20(22.89,81.87)	32.32(16.37,58.54)	0	-0.29(-0.44 , -0.15)
Spain	1699.43(1354.77,2108.02)	156.11(124.45,193.65)	3813.33(2441.35,5784.04)	205.18(131.36,311.21)	0.009	0.68(0.17 , 1.2)	3223.93(2573.78,3998.62)	319.96(255.43,396.84)	8221.29(5434.73,12000.69)	456.45(301.74,666.28)	0	1.36(0.8 , 1.91)
Sri Lanka	177.26(110.78,270.09)	45.14(28.21,68.78)	596.73(333.30,1039.69)	84.55(47.23,147.32)	0	2.67(1.71 , 3.63)	239.82(150.06,375.47)	75.73(47.39,118.57)	1041.33(589.14,1824.47)	152.32(86.18,266.88)	0	2.81(1.97 , 3.66)
Sudan	45.67(21.88,83.96)	13.48(6.46,24.78)	210.32(97.85,381.06)	26.51(12.34,48.04)	0	2.36(2.08 , 2.64)	57.25(28.49,106.81)	21.93(10.91,40.91)	269.71(121.11,508.82)	45.26(20.32,85.38)	0	2.47(2.32 , 2.63)
Suriname	2.99(1.94,4.44)	34.17(22.15,50.77)	11.49(6.83,18.20)	61.23(36.43,97.04)	0.003	2.01(0.69 , 3.34)	5.15(3.32,7.71)	66.26(42.71,99.22)	17.00(10.42,26.45)	90.94(55.73,141.43)	0.403	0.9(-1.19 , 3.03)
Sweden	370.32(279.80,488.24)	123.97(93.66,163.44)	437.12(295.66,629.80)	133.92(90.58,192.95)	0.366	0.32(-0.37 , 1.02)	622.43(476.55,810.10)	269.36(206.23,350.57)	909.39(636.41,1300.14)	274.02(191.76,391.76)	0.803	-0.04(-0.31 , 0.24)
Switzerland	285.59(209.61,385.72)	121.77(89.37,164.46)	349.64(214.77,527.54)	114.47(70.32,172.71)	0.587	-0.29(-1.31 , 0.75)	496.46(373.51,635.04)	251.50(189.22,321.70)	783.36(492.33,1186.20)	236.25(148.48,357.73)	0.004	-0.34(-0.58 , -0.11)
Syrian Arab Republic	64.78(39.21,101.44)	35.63(21.57,55.80)	262.08(153.85,410.32)	55.27(32.44,86.53)	0.066	1.54(-0.1 , 3.21)	76.06(44.98,115.99)	49.41(29.22,75.35)	355.09(203.52,580.04)	83.66(47.95,136.67)	0	1.86(1.24 , 2.48)
Taiwan (Province of China)	210.56(159.54,270.05)	48.30(36.60,61.95)	2077.81(1329.64,3068.28)	229.83(147.07,339.38)	0	5.65(5.2 , 6.09)	353.93(265.56,464.92)	83.53(62.67,109.72)	4490.82(2944.73,6528.49)	488.02(320.01,709.46)	0	6.43(5.85 , 7.02)
Tajikistan	50.89(34.34,75.53)	80.07(54.03,118.84)	354.56(168.45,561.90)	162.15(77.04,256.97)	0	2.81(2.02 , 3.61)	94.45(63.38,142.01)	112.69(75.62,169.44)	437.75(241.08,696.96)	216.81(119.40,345.20)	0	2.34(1.39 , 3.3)
Thailand	676.17(417.87,1022.76)	50.85(31.43,76.92)	2098.35(1187.42,3538.66)	70.76(40.04,119.33)	0	1.17(0.73 , 1.61)	1125.10(702.83,1715.88)	94.39(58.96,143.95)	4071.50(2290.53,6604.01)	139.16(78.29,225.71)	0	1.35(1.08 , 1.63)
Timor-Leste	5.91(2.83,10.75)	42.37(20.32,77.10)	19.27(7.50,34.35)	72.73(28.30,129.63)	0	1.82(1.07 , 2.58)	8.64(4.47,14.40)	82.32(42.65,137.23)	26.06(12.65,44.18)	135.99(65.99,230.58)	0	1.71(0.96 , 2.46)
Togo	7.97(4.45,13.07)	14.03(7.84,23.02)	25.98(13.44,44.49)	15.12(7.82,25.89)	0.068	0.24(-0.02 , 0.49)	14.55(8.05,23.70)	34.18(18.91,55.68)	50.45(28.58,86.95)	37.78(21.40,65.12)	0.032	0.32(0.03 , 0.62)
Tokelau	0.06(0.03,0.11)	172.35(87.01,307.35)	0.09(0.04,0.17)	281.96(119.26,500.24)	0	1.69(1.6 , 1.79)	0.09(0.05,0.16)	284.99(154.14,503.40)	0.14(0.07,0.24)	432.21(203.57,723.19)	0	1.43(1.24 , 1.62)
Tonga	1.92(1.02,3.30)	101.04(53.99,174.31)	3.22(1.48,6.10)	126.70(58.23,239.97)	0	0.74(0.4 , 1.08)	3.25(1.78,5.81)	189.52(103.89,338.53)	4.91(2.26,9.01)	218.41(100.35,400.78)	0	0.46(0.3 , 0.63)
Trinidad and Tobago	18.93(13.96,24.40)	72.86(53.71,93.89)	41.86(26.11,64.43)	98.32(61.32,151.32)	0	1(0.6 , 1.4)	33.15(24.99,43.65)	154.51(116.49,203.42)	91.48(57.74,142.33)	212.97(134.43,331.36)	0.034	1.16(0.09 , 2.25)
Tunisia	35.14(20.26,56.63)	23.11(13.33,37.24)	177.15(97.49,305.60)	47.30(26.03,81.60)	0	2.47(2.29 , 2.64)	62.98(35.58,100.73)	45.02(25.43,72.00)	287.87(158.66,469.70)	82.48(45.46,134.58)	0	2.17(1.98 , 2.37)
Turkey	664.01(321.09,1115.03)	57.17(27.64,96.00)	2466.59(1299.11,3870.68)	94.92(49.99,148.95)	0	1.65(1.39 , 1.91)	982.24(554.64,1688.56)	93.83(52.98,161.31)	4387.04(2313.36,6864.70)	184.41(97.24,288.56)	0	2.32(2.02 , 2.62)
Turkmenistan	36.20(26.49,47.76)	66.22(48.44,87.35)	67.66(45.05,100.04)	48.16(32.06,71.20)	0.383	-0.7(-2.27 , 0.89)	65.27(48.47,85.06)	112.03(83.19,145.99)	94.29(62.64,142.40)	70.78(47.02,106.89)	0.001	-1.53(-2.38 , -0.67)
Tuvalu	0.35(0.18,0.62)	144.85(75.66,254.86)	0.58(0.26,1.02)	203.90(91.17,359.03)	0	1.18(1.04 , 1.32)	0.48(0.26,0.83)	236.63(125.73,409.12)	0.87(0.39,1.57)	314.66(141.24,566.87)	0	0.98(0.8 , 1.16)
Uganda	40.69(21.61,69.89)	16.99(9.02,29.19)	246.38(136.21,404.68)	39.19(21.67,64.38)	0	2.92(2.44 , 3.4)	66.62(34.05,113.12)	33.62(17.18,57.09)	382.38(212.92,629.38)	78.07(43.47,128.50)	0	2.94(2.55 , 3.33)
Ukraine	2050.20(1532.38,2713.96)	133.41(99.72,176.61)	3550.93(2348.94,5310.20)	218.19(144.33,326.29)	0.045	1.71(0.04 , 3.4)	5772.10(4328.41,7425.99)	274.87(206.12,353.64)	6286.48(4243.63,9005.85)	401.11(270.76,574.61)	0.121	1.16(-0.3 , 2.65)
United Arab Emirates	5.90(2.47,11.70)	35.59(14.90,70.54)	108.72(48.54,192.03)	59.58(26.60,105.24)	0	1.87(1.52 , 2.23)	8.19(2.91,16.85)	76.10(27.08,156.58)	124.01(50.12,226.31)	108.82(43.97,198.58)	0	1.22(0.8 , 1.63)
United Kingdom	1487.79(1406.17,1579.04)	86.73(81.97,92.05)	2961.08(2242.29,3858.26)	130.53(98.85,170.08)	0	1.58(1.28 , 1.88)	3386.91(3208.41,3582.95)	216.75(205.33,229.29)	7844.41(5895.14,10261.22)	330.80(248.60,432.72)	0	1.83(1.38 , 2.28)
United Republic of Tanzania	82.63(44.73,144.45)	21.04(11.39,36.79)	301.96(165.81,501.36)	28.39(15.59,47.14)	0	1.15(0.65 , 1.65)	142.49(80.09,235.31)	42.31(23.78,69.87)	495.62(271.44,828.98)	60.35(33.05,100.94)	0	1.24(0.81 , 1.66)
United States of America	11450.07(10774.89,12147.65)	160.49(151.02,170.26)	25864.39(20427.33,32473.47)	247.57(195.53,310.84)	0	1.37(0.79 , 1.96)	20463.55(19211.36,21617.03)	347.87(326.59,367.48)	57781.67(45320.91,73501.68)	547.27(429.25,696.15)	0	1.78(1.68 , 1.88)
United States Virgin Islands	4.27(2.60,6.92)	115.00(70.01,186.40)	4.73(2.77,7.65)	131.14(76.62,212.05)	0.003	0.38(0.13 , 0.63)	4.89(2.95,7.49)	180.23(108.87,275.84)	8.39(5.12,12.91)	213.19(130.06,327.79)	0	0.58(0.44 , 0.72)
Uruguay	52.90(37.42,71.79)	61.53(43.53,83.50)	70.59(42.28,108.28)	65.33(39.13,100.20)	0.069	0.16(-0.01 , 0.34)	105.35(76.72,139.76)	126.90(92.41,168.33)	123.31(75.53,191.35)	119.80(73.37,185.90)	0.312	-0.19(-0.55 , 0.18)
Uzbekistan	211.45(158.56,271.37)	67.67(50.74,86.84)	1735.77(1216.89,2396.95)	190.93(133.85,263.66)	0	4.26(2.75 , 5.79)	441.29(339.77,561.92)	132.48(102.00,168.70)	2350.02(1679.80,3239.64)	283.93(202.96,391.42)	0	2.47(1.54 , 3.41)
Vanuatu	1.98(0.92,3.69)	81.06(37.92,151.14)	7.43(3.13,13.69)	123.47(52.00,227.60)	0	1.51(0.69 , 2.33)	2.40(1.16,4.49)	134.41(64.62,251.16)	9.24(4.07,17.47)	190.26(83.75,359.76)	0.005	1.03(0.32 , 1.75)
Venezuela (Bolivarian Republic of)	303.25(231.99,375.77)	90.68(69.37,112.37)	919.04(569.32,1401.00)	104.47(64.71,159.25)	0.285	0.58(-0.48 , 1.64)	406.40(319.42,516.92)	143.60(112.86,182.65)	1425.17(897.78,2158.55)	176.44(111.15,267.24)	0.115	0.6(-0.15 , 1.36)
Viet Nam	237.06(132.60,394.59)	21.54(12.05,35.86)	1667.45(877.20,2865.07)	50.99(26.82,87.61)	0	3.01(2.77 , 3.25)	458.38(261.83,739.05)	42.15(24.08,67.96)	3010.37(1647.56,5180.08)	100.12(54.79,172.28)	0	3.01(2.87 , 3.15)
Yemen	24.22(11.42,47.24)	13.24(6.24,25.82)	132.85(66.20,234.31)	24.90(12.41,43.91)	0	2.3(2.08 , 2.52)	31.18(14.44,62.41)	22.16(10.27,44.35)	169.20(82.27,296.13)	41.58(20.22,72.77)	0	2.3(2.02 , 2.59)
Zambia	31.80(17.40,53.05)	26.83(14.68,44.76)	115.17(60.73,207.27)	39.52(20.84,71.12)	0	1.42(1.17 , 1.68)	49.35(27.55,83.62)	51.35(28.67,87.00)	162.24(84.24,278.25)	74.79(38.83,128.26)	0	1.4(1.23 , 1.57)
Zimbabwe	60.71(34.15,99.48)	41.25(23.20,67.58)	194.68(78.64,349.26)	68.01(27.47,122.02)	0	1.61(0.97 , 2.26)	90.25(55.38,144.14)	71.37(43.80,113.99)	239.50(115.38,420.63)	109.54(52.77,192.38)	0	1.38(0.77 , 2)

## Sheet: Table S6
Table S6. Frontier cervical cancer prevalence, and effective difference by country or territory. 2019
location	Age standardized Prevalence	value	Frontier Prevalence	Effective difference	Age standardized Prevalence rank	Effective difference rank
Afghanistan	97.0563	0.343	40.0815	56.9748	172	182
Albania	111.047	0.681	19.9327	91.1141	169	168
Algeria	120.939	0.652	19.8326	101.107	158	157
American Samoa	233.845	0.712	19.8311	214.014	103	99
Andorra	187.455	0.894	19.8497	167.606	131	129
Angola	276.743	0.47	20.0282	256.715	76	72
Antigua and Barbuda	261.472	0.743	19.8689	241.603	87	80
Argentina	342.618	0.708	19.8736	322.744	53	51
Armenia	234.983	0.689	19.8254	215.157	101	97
Australia	117.782	0.839	19.8439	97.9386	162	160
Austria	107.258	0.849	19.8363	87.4218	171	170
Azerbaijan	148.807	0.683	19.87	128.937	146	144
Bahamas	284.903	0.796	19.8272	265.076	71	66
Bahrain	51.2807	0.751	19.8788	31.4019	195	194
Bangladesh	126.963	0.483	19.9326	107.031	156	154
Barbados	330.328	0.742	19.8502	310.477	58	55
Belarus	220.872	0.745	19.8435	201.028	112	108
Belgium	127.308	0.851	20.0626	107.245	155	153
Belize	453.089	0.603	19.8649	433.224	17	17
Benin	256.844	0.352	39.5719	217.272	90	95
Bermuda	119.309	0.813	19.8435	99.4651	159	158
Bhutan	158.799	0.455	19.8486	138.951	141	139
Bolivia (Plurinational State of)	477.528	0.566	19.8417	457.687	11	10
Bosnia and Herzegovina	236.22	0.718	19.8884	216.332	100	96
Botswana	574.512	0.634	19.871	554.641	4	4
Brazil	200.265	0.64	19.8249	180.44	126	124
Brunei Darussalam	324.158	0.823	19.8601	304.298	60	57
Bulgaria	399.648	0.764	19.9389	379.709	27	26
Burkina Faso	290.589	0.257	55.5817	235.008	67	84
Burundi	369.25	0.284	55.4075	313.842	40	52
Cabo Verde	223.762	0.525	19.8635	203.898	110	105
Cambodia	238.009	0.469	19.8425	218.167	98	94
Cameroon	286.137	0.49	19.8428	266.294	70	65
Canada	161.912	0.873	19.8414	142.07	140	137
Central African Republic	333.103	0.274	55.2164	277.887	55	61
Chad	287.589	0.238	57.4469	230.142	69	86
Chile	230.625	0.759	19.8437	210.781	106	102
China	163.159	0.686	19.8455	143.313	138	135
Colombia	220.271	0.633	19.8298	200.441	113	109
Comoros	352.065	0.455	19.8275	332.238	47	45
Congo	369.661	0.568	19.8549	349.806	39	36
Cook Islands	128.825	0.764	19.8249	109	153	151
Costa Rica	201.676	0.68	20.2293	181.447	125	123
Cote d'Ivoire	230.159	0.408	28.9449	201.214	107	107
Croatia	219.011	0.794	19.8489	199.162	115	111
Cuba	262.663	0.668	19.8573	242.805	85	79
Cyprus	90.4958	0.841	19.8525	70.6433	174	172
Czechia	154.121	0.828	19.8448	134.276	144	142
Democratic Republic of the Congo	294.213	0.382	32.5776	261.636	64	70
Denmark	117.89	0.89	20.0282	97.8619	161	161
Djibouti	371.747	0.459	19.9601	351.787	37	34
Dominica	344.847	0.729	19.8504	324.997	51	49
Dominican Republic	284.741	0.592	19.9327	264.808	72	67
Ecuador	349.442	0.64	20.1437	329.298	48	47
El Salvador	362.349	0.573	19.8435	342.506	43	40
Equatorial Guinea	283.22	0.685	19.8497	263.37	74	69
Eritrea	468.687	0.396	32.5108	436.176	14	16
Estonia	276.586	0.835	19.8373	256.749	77	71
Eswatini	417.373	0.577	19.9327	397.44	25	24
Ethiopia	230.732	0.343	41.1375	189.595	105	113
Fiji	471.648	0.664	19.8833	451.765	12	11
Finland	68.3181	0.856	19.8881	48.43	187	186
France	138.96	0.834	19.8373	119.123	150	148
Gabon	283.942	0.656	19.8497	264.092	73	68
Gambia	262.033	0.399	32.0928	229.941	86	87
Georgia	245.422	0.702	20.0434	225.379	94	91
Germany	142.052	0.898	19.8321	122.219	148	146
Ghana	249.005	0.557	19.9389	229.066	93	89
Greece	135.546	0.794	19.8269	115.719	151	149
Greenland	325.012	0.761	19.8359	305.176	59	56
Grenada	358.311	0.669	19.9867	338.325	44	42
Guam	202.709	0.813	19.8592	182.85	123	121
Guatemala	344.166	0.526	19.8511	324.315	52	50
Guinea	485.097	0.325	44.3997	440.697	9	13
Guinea-Bissau	377.272	0.355	38.9822	338.289	36	43
Guyana	412.684	0.618	19.8313	392.853	26	25
Haiti	383.581	0.432	20.052	363.529	32	32
Honduras	207.759	0.496	19.8401	187.919	120	117
Hungary	251.352	0.791	20.0428	231.31	91	85
Iceland	83.3804	0.869	19.8711	63.5093	180	178
India	155.722	0.566	19.8608	135.861	142	140
Indonesia	166.984	0.66	20.4539	146.53	135	133
Iran (Islamic Republic of)	41.6724	0.67	19.843	21.8294	198	197
Iraq	63.3253	0.671	19.849	43.4762	190	188
Ireland	141.331	0.867	20.1061	121.225	149	147
Israel	89.8418	0.803	19.8359	70.0059	175	173
Italy	116.476	0.801	19.865	96.6112	164	163
Jamaica	436.313	0.684	19.8912	416.422	21	21
Japan	204.389	0.87	19.8288	184.561	122	119
Jordan	48.0214	0.731	19.836	28.1853	197	196
Kazakhstan	262.858	0.723	19.8414	243.017	84	78
Kenya	207.902	0.508	19.8262	188.076	119	116
Kiribati	1057.77	0.527	19.8489	1037.92	1	1
Kuwait	41.1229	0.851	19.8276	21.2953	199	198
Kyrgyzstan	269.873	0.596	19.9101	249.963	81	75
Laos	188.362	0.49	20.0406	168.321	130	127
Latvia	115.469	0.82	19.8577	95.611	167	166
Lebanon	82.1218	0.708	19.845	62.2769	181	179
Lesotho	517.216	0.507	19.8249	497.391	6	6
Liberia	270.819	0.37	32.808	238.011	80	83
Libya	108.856	0.709	19.8474	89.0088	170	169
Lithuania	184.953	0.843	19.8549	165.099	132	130
Luxembourg	75.1262	0.895	19.8304	55.2958	184	183
Madagascar	331.646	0.396	32.4495	299.196	56	58
Malawi	383.249	0.384	32.586	350.663	33	35
Malaysia	249.507	0.737	19.8514	229.656	92	88
Maldives	125.743	0.562	19.8418	105.901	157	156
Mali	269.202	0.263	55.6541	213.548	82	100
Malta	64.1628	0.801	19.8435	44.3194	189	187
Marshall Islands	424.927	0.544	19.8249	405.102	23	23
Mauritania	265.448	0.496	19.8342	245.613	83	77
Mauritius	154.742	0.705	19.8589	134.883	143	141
Mexico	215.324	0.649	19.8307	195.493	116	112
Micronesia (Federated States of)	442.014	0.58	19.8406	422.174	19	19
Monaco	114.398	0.902	19.8424	94.5553	168	167
Mongolia	260.037	0.606	20.3579	239.679	88	81
Montenegro	209.084	0.791	19.8339	189.25	117	114
Morocco	202.348	0.548	19.8433	182.505	124	122
Mozambique	417.953	0.307	54.237	363.716	24	31
Myanmar	176.502	0.521	20.1038	156.398	133	131
Namibia	295.201	0.612	19.8331	275.368	63	62
Nauru	505.625	0.618	20.1025	485.522	7	7
Nepal	166.246	0.422	26.7019	139.544	136	138
Netherlands	96.828	0.883	19.8401	76.988	173	171
New Zealand	83.7313	0.84	19.8373	63.8941	178	176
Nicaragua	362.516	0.517	19.8398	342.676	42	39
Niger	279.919	0.162	262.168	17.7504	75	199
Nigeria	162.999	0.515	19.8404	143.158	139	136
Niue	346.412	0.711	19.8249	326.587	50	48
North Korea	300.99	0.558	20.0942	280.896	62	60
North Macedonia	224.859	0.744	19.8758	204.983	109	104
Northern Mariana Islands	533.133	0.771	19.8425	513.291	5	5
Norway	117.701	0.913	19.8967	97.8045	163	162
Oman	60.7267	0.783	19.8571	40.8696	191	189
Pakistan	77.8391	0.449	19.8816	57.9574	183	181
Palau	963.415	0.738	19.8469	943.568	2	2
Palestine	36.0331	0.588	19.8311	16.202	200	200
Panama	259.139	0.686	19.8414	239.297	89	82
Papua New Guinea	236.623	0.394	33.2437	203.38	99	106
Paraguay	432.875	0.638	19.8543	413.021	22	22
Peru	397.515	0.648	19.8466	377.668	28	27
Philippines	191.761	0.623	19.8407	171.921	128	126
Portugal	188.614	0.743	20.3325	168.281	129	128
Puerto Rico	142.449	0.814	19.9604	122.489	147	145
Qatar	58.1515	0.83	19.8785	38.273	193	192
Republic of Moldova	208.576	0.696	19.9269	188.649	118	115
Romania	441.893	0.76	19.8373	422.056	20	20
Russian Federation	227.535	0.805	19.8383	207.697	108	103
Rwanda	333.174	0.429	19.8633	313.311	54	53
Saint Kitts and Nevis	388.429	0.746	19.9602	368.469	30	29
Saint Lucia	363.973	0.67	19.8483	344.124	41	38
Saint Vincent and the Grenadines	488.99	0.627	19.8336	469.157	8	8
Samoa	349.367	0.641	19.8391	329.528	49	46
San Marino	86.2698	0.884	19.8382	66.4316	177	175
Sao Tome and Principe	458.196	0.502	19.8342	438.362	16	15
Saudi Arabia	60.0875	0.805	19.8311	40.2565	192	191
Serbia	385.855	0.767	19.8476	366.007	31	30
Seychelles	483.312	0.724	19.8469	463.465	10	9
Sierra Leone	290.88	0.347	40.2084	250.672	66	74
Singapore	127.308	0.861	19.8463	107.462	154	152
Slovakia	291.595	0.812	19.8378	271.758	65	63
Slovenia	172.668	0.84	20.0787	152.59	134	132
Solomon Islands	672.36	0.407	24.8446	647.516	3	3
Somalia	381.477	0.081	275.536	105.941	34	155
South Africa	289.346	0.678	19.8373	269.509	68	64
South Korea	132.623	0.878	19.9941	112.629	152	150
South Sudan	222.55	0.363	38.3859	184.164	111	120
Spain	163.809	0.767	19.8587	143.95	137	134
Sri Lanka	115.741	0.69	19.885	95.8555	166	165
Sudan	53.4763	0.515	19.8779	33.5983	194	193
Suriname	330.859	0.636	19.8601	310.999	57	54
Sweden	83.6638	0.872	19.8434	63.8204	179	177
Switzerland	78.5618	0.929	19.8497	58.7121	182	180
Syrian Arab Republic	32.7592	0.619	19.8367	12.9225	201	201
Taiwan (Province of China)	219.336	0.868	19.8435	199.492	114	110
Tajikistan	72.3992	0.539	19.8881	52.5111	185	184
Thailand	234.551	0.687	19.8276	214.724	102	98
Timor-Leste	196.26	0.514	19.852	176.408	127	125
Togo	271.384	0.417	22.8485	248.536	78	76
Tokelau	448.638	0.626	20.0945	428.543	18	18
Tonga	353.836	0.636	19.8311	334.005	46	44
Trinidad and Tobago	245.002	0.757	19.8269	225.175	96	92
Tunisia	71.3208	0.672	19.8498	51.471	186	185
Turkey	50.36	0.748	19.8283	30.5317	196	195
Turkmenistan	231.054	0.67	19.8388	211.215	104	101
Tuvalu	391.608	0.589	19.8748	371.733	29	28
Uganda	370.117	0.404	22.4775	347.64	38	37
Ukraine	154.056	0.736	19.8269	134.229	145	143
United Arab Emirates	116.294	0.88	19.8573	96.437	165	164
United Kingdom	89.2962	0.847	19.8342	69.462	176	174
United Republic of Tanzania	358.17	0.423	19.8418	338.328	45	41
United States Virgin Islands	205.083	0.799	19.8373	185.246	121	118
United States of America	118.98	0.859	19.9122	99.068	160	159
Uruguay	270.862	0.697	19.8331	251.029	79	73
Uzbekistan	242.719	0.631	19.8419	222.877	97	93
Vanuatu	308.76	0.485	19.8311	288.929	61	59
Venezuela (Bolivarian Republic of)	379.404	0.607	19.8249	359.579	35	33
Viet Nam	245.317	0.617	19.8256	225.492	95	90
Yemen	64.6115	0.412	23.9949	40.6166	188	190
Zambia	469.96	0.505	19.8799	450.08	13	12
Zimbabwe	459.033	0.476	19.8772	439.155	15	14

## Sheet: Table S7
Table S7. Frontier ovarian cancer prevalence, and effective difference by country or territory. 2019
location	Age standardized Prevalence	value	Frontier Prevalence	Effective difference	Age standardized Prevalence rank	Effective difference rank
Afghanistan	30.4058	0.343	8.99848	21.4073	186	187
Albania	49.4419	0.681	8.92012	40.5218	146	145
Algeria	43.2254	0.652	9.06018	34.1653	155	155
American Samoa	159.927	0.712	8.78524	151.142	4	4
Andorra	84.7578	0.894	8.92428	75.8335	73	73
Angola	24.022	0.47	8.78524	15.2367	198	197
Antigua and Barbuda	78.5219	0.743	9.35845	69.1634	86	88
Argentina	81.0597	0.708	9.18986	71.8698	82	81
Armenia	85.2149	0.689	8.86143	76.3534	72	71
Australia	69.0526	0.839	8.92637	60.1262	101	101
Austria	96.3846	0.849	9.32536	87.0592	50	51
Azerbaijan	57.0205	0.683	8.78524	48.2352	128	127
Bahamas	100.012	0.796	8.89015	91.1215	47	47
Bahrain	91.4576	0.751	9.40628	82.0513	55	56
Bangladesh	38.3904	0.483	8.89653	29.4939	165	166
Barbados	85.254	0.742	8.79086	76.4632	71	70
Belarus	101.903	0.745	9.00104	92.9016	43	43
Belgium	81.6286	0.851	8.91883	72.7098	80	80
Belize	38.6196	0.603	9.06437	29.5552	163	165
Benin	25.1911	0.352	9.09651	16.0946	195	194
Bermuda	99.8667	0.813	8.81171	91.055	48	48
Bhutan	57.2398	0.455	9.49121	47.7486	127	128
Bolivia (Plurinational State of)	51.5686	0.566	8.78524	42.7833	139	138
Bosnia and Herzegovina	121.442	0.718	9.40481	112.038	21	22
Botswana	59.4289	0.634	8.83229	50.5966	119	118
Brazil	54.0239	0.64	9.32473	44.6992	132	132
Brunei Darussalam	138.76	0.823	8.78524	129.975	8	8
Bulgaria	150.044	0.764	8.91364	141.13	5	5
Burkina Faso	24.5306	0.257	10.7162	13.8143	197	199
Burundi	32.6074	0.284	10.7661	21.8413	182	184
Cabo Verde	35.3821	0.525	9.4716	25.9105	176	176
Cambodia	86.6524	0.469	8.83165	77.8208	67	67
Cameroon	38.601	0.49	8.98755	29.6135	164	163
Canada	88.1619	0.873	8.78524	79.3767	64	64
Central African Republic	18.1704	0.274	10.8763	7.29413	202	202
Chad	16.1778	0.238	10.9062	5.27154	203	203
Chile	77.2756	0.759	9.01869	68.2569	89	89
China	48.0509	0.686	8.94545	39.1055	148	148
Colombia	72.8078	0.633	9.18986	63.618	93	93
Comoros	61.2256	0.455	9.16165	52.064	116	116
Congo	36.6357	0.568	8.92012	27.7156	174	174
Cook Islands	58.9407	0.764	8.9117	50.029	121	121
Costa Rica	57.4341	0.68	9.15982	48.2742	126	126
Cote d'Ivoire	28.8249	0.408	8.78524	20.0396	191	190
Croatia	160.661	0.794	8.84101	151.82	3	3
Cuba	67.1035	0.668	8.78524	58.3183	104	103
Cyprus	89.8055	0.841	8.78946	81.016	58	58
Czechia	125.499	0.828	8.8021	116.697	17	17
Democratic Republic of the Congo	21.6837	0.382	8.90328	12.7804	200	200
Denmark	92.338	0.89	9.22877	83.1093	54	54
Djibouti	57.8148	0.459	9.13823	48.6766	125	125
Dominica	37.6057	0.729	8.94606	28.6597	170	171
Dominican Republic	23.9866	0.592	8.78524	15.2013	199	198
Ecuador	59.9137	0.64	9.40255	50.5111	118	119
Egypt	30.4623	0.658	8.78524	21.6771	185	185
El Salvador	58.3444	0.573	8.87933	49.465	123	123
Equatorial Guinea	39.4096	0.685	9.36001	30.0496	161	161
Eritrea	47.4427	0.396	8.83817	38.6045	150	150
Estonia	117.507	0.835	8.96009	108.547	29	29
Eswatini	52.4266	0.577	8.85581	43.5708	134	134
Ethiopia	40.5383	0.343	8.83998	31.6983	160	160
Fiji	29.5045	0.664	8.81053	20.694	189	189
Finland	100.951	0.856	8.78524	92.1657	44	44
France	83.8131	0.834	8.93081	74.8823	75	75
Gabon	49.9403	0.656	8.93309	41.0073	144	143
Gambia	32.8177	0.399	8.78524	24.0325	181	181
Georgia	102.014	0.702	8.86306	93.1514	42	41
Germany	109.144	0.898	9.13542	100.009	33	33
Ghana	38.6672	0.557	8.83937	29.8278	162	162
Greece	110.857	0.794	8.78524	102.072	32	32
Greenland	126.67	0.761	9.16707	117.503	16	16
Grenada	87.0031	0.669	9.04751	77.9556	66	66
Guam	80.6494	0.813	8.78524	71.8642	83	82
Guatemala	38.3712	0.526	9.40255	28.9686	166	169
Guinea	38.2058	0.325	9.18986	29.016	169	168
Guinea-Bissau	31.6805	0.355	8.93115	22.7493	183	182
Guyana	104.043	0.618	9.03684	95.0066	40	40
Haiti	33.702	0.432	8.81243	24.8896	179	179
Honduras	51.5344	0.496	9.19959	42.3348	140	140
Hungary	132.49	0.791	8.83582	123.655	12	12
Iceland	100.662	0.869	8.89109	91.771	45	45
India	41.7188	0.566	9.04692	32.6719	157	158
Indonesia	82.5203	0.66	8.8864	73.6339	77	78
Iran (Islamic Republic of)	44.4488	0.67	9.00166	35.4472	154	154
Iraq	65.2989	0.671	9.01144	56.2875	105	106
Ireland	121.829	0.867	9.45053	112.379	20	20
Israel	95.2951	0.803	8.87267	86.4224	53	53
Italy	117.291	0.801	9.23763	108.053	30	30
Jamaica	72.0373	0.684	8.93569	63.1016	95	95
Japan	100.062	0.87	8.92637	91.1358	46	46
Jordan	51.6658	0.731	8.83582	42.83	138	137
Kazakhstan	108.338	0.723	9.19714	99.1411	35	35
Kenya	45.8483	0.508	8.93362	36.9147	153	153
Kiribati	36.8589	0.527	8.90181	27.957	172	172
Kuwait	50.2033	0.851	9.01869	41.1846	143	142
Kyrgyzstan	69.9627	0.596	8.78524	61.1774	98	98
Laos	78.4622	0.49	8.78524	69.6769	87	86
Latvia	104.387	0.82	9.23485	95.1519	39	39
Lebanon	119.325	0.708	8.87516	110.45	25	25
Lesotho	48.0109	0.507	9.21645	38.7944	149	149
Liberia	33.1077	0.37	8.98755	24.1201	180	180
Libya	67.4162	0.709	9.27556	58.1406	103	104
Lithuania	124.385	0.843	8.79648	115.588	18	18
Luxembourg	104.615	0.895	9.17433	95.4411	38	38
Madagascar	36.789	0.396	8.866	27.923	173	173
Malawi	36.0113	0.384	8.84361	27.1677	175	175
Malaysia	99.1629	0.737	8.89109	90.2718	49	49
Maldives	117.284	0.562	9.63199	107.653	31	31
Mali	20.4541	0.263	10.9316	9.5225	201	201
Malta	108.799	0.801	9.4469	99.3517	34	34
Marshall Islands	72.2672	0.544	8.78524	63.482	94	94
Mauritania	38.3594	0.496	8.78524	29.5742	168	164
Mauritius	120.855	0.705	8.78595	112.07	22	21
Mexico	80.401	0.649	8.79274	71.6083	84	83
Micronesia (Federated States of)	87.8331	0.58	9.21904	78.614	65	65
Monaco	216.584	0.902	8.80859	207.775	1	1
Mongolia	60.0485	0.606	8.78524	51.2633	117	117
Montenegro	108.122	0.791	9.11366	99.0087	36	36
Morocco	72.9641	0.548	8.78524	64.1789	92	91
Mozambique	43.0221	0.307	9.18986	33.8323	156	156
Myanmar	78.3831	0.521	8.98755	69.3955	88	87
Namibia	37.5685	0.612	8.78524	28.7832	171	170
Nauru	82.4516	0.618	8.78524	73.6663	78	77
Nepal	48.9193	0.422	8.90197	40.0173	147	147
Netherlands	95.8106	0.883	9.18986	86.6208	52	52
New Zealand	84.3283	0.84	8.78524	75.5431	74	74
Nicaragua	47.2187	0.517	9.41223	37.8064	151	152
Niger	15.5881	0.162	10.997	4.59106	204	204
Nigeria	30.2119	0.515	8.95255	21.2594	188	188
Niue	96.2739	0.711	9.05499	87.2189	51	50
North Korea	54.3755	0.558	8.78524	45.5903	130	130
North Macedonia	120.082	0.744	9.03166	111.05	23	23
Northern Mariana Islands	90.8166	0.771	8.78524	82.0314	57	57
Norway	122.465	0.913	9.14666	113.319	19	19
Oman	59.23	0.783	8.84101	50.389	120	120
Pakistan	130.627	0.449	8.92052	121.706	13	13
Palau	52.2337	0.738	9.19873	43.035	136	136
Palestine	49.5339	0.588	9.01401	40.5199	145	146
Panama	52.3263	0.686	8.78524	43.541	135	135
Papua New Guinea	35.058	0.394	9.21709	25.8409	177	177
Paraguay	50.2098	0.638	9.422	40.7878	142	144
Peru	65.1198	0.648	8.78524	56.3346	106	105
Philippines	102.307	0.623	9.37802	92.9294	41	42
Poland	136.585	0.802	9.19715	127.388	10	10
Portugal	53.3164	0.743	8.82512	44.4913	133	133
Puerto Rico	62.5065	0.814	8.78524	53.7213	113	113
Qatar	89.206	0.83	8.78524	80.4208	60	59
Republic of Moldova	65.0096	0.696	9.08926	55.9204	108	108
Romania	119.02	0.76	8.78524	110.235	26	26
Russian Federation	128.993	0.805	9.53329	119.46	14	14
Rwanda	58.6606	0.429	8.78735	49.8732	122	122
Saint Kitts and Nevis	88.578	0.746	9.10948	79.4685	62	63
Saint Lucia	91.1019	0.67	8.79112	82.3108	56	55
Saint Vincent and the Grenadines	85.4616	0.627	8.78524	76.6763	69	69
Samoa	140.375	0.641	8.84361	131.532	6	6
San Marino	73.2646	0.884	9.24375	64.0209	91	92
Sao Tome and Principe	76.4234	0.502	9.22877	67.1946	90	90
Saudi Arabia	69.9585	0.805	8.79173	61.1668	99	99
Senegal	30.3954	0.389	8.87933	21.5161	187	186
Serbia	133.931	0.767	8.90197	125.029	11	11
Seychelles	183.141	0.724	9.12402	174.017	2	2
Sierra Leone	26.6581	0.347	9.20478	17.4533	193	193
Singapore	89.3073	0.861	9.43904	79.8683	59	61
Slovakia	140.116	0.812	9.24433	130.872	7	7
Slovenia	106.441	0.84	8.81443	97.6267	37	37
Solomon Islands	62.9536	0.407	9.16395	53.7897	112	112
Somalia	26.245	0.081	10.7142	15.5308	194	196
South Africa	40.7461	0.678	8.78524	31.9609	159	159
South Korea	62.1097	0.878	9.01869	53.091	115	115
South Sudan	31.2742	0.363	8.90197	22.3722	184	183
Spain	118.94	0.767	8.78524	110.154	27	27
Sri Lanka	65.0299	0.69	8.82053	56.2094	107	107
Sudan	27.9195	0.515	8.8864	19.0331	192	192
Suriname	68.4402	0.636	8.98755	59.4527	102	102
Sweden	88.8897	0.872	8.81443	80.0753	61	60
Switzerland	79.4467	0.929	9.20862	70.2381	85	85
Syrian Arab Republic	34.449	0.619	8.78524	25.6637	178	178
Taiwan (Province of China)	118.086	0.868	8.94041	109.145	28	28
Tajikistan	38.3653	0.539	8.89065	29.4746	167	167
Thailand	82.6684	0.687	8.78524	73.8831	76	76
Timor-Leste	56.6274	0.514	9.01869	47.6087	129	129
Togo	29.0574	0.417	9.31955	19.7379	190	191
Tokelau	69.9332	0.626	8.90197	61.0313	100	100
Tonga	64.1435	0.636	8.78524	55.3582	109	109
Trinidad and Tobago	85.8217	0.757	8.78524	77.0365	68	68
Tunisia	52.086	0.672	9.30658	42.7794	137	139
Turkey	63.5462	0.748	9.63199	53.9142	111	111
Turkmenistan	54.2077	0.67	9.18986	45.0178	131	131
Tuvalu	71.6236	0.589	9.01869	62.6049	96	96
Uganda	62.4597	0.404	8.78524	53.6744	114	114
Ukraine	138.533	0.736	8.95372	129.579	9	9
United Arab Emirates	81.0783	0.88	9.63199	71.4463	81	84
United Kingdom	119.436	0.847	8.78524	110.651	24	24
United Republic of Tanzania	51.2073	0.423	9.15279	42.0545	141	141
United States Virgin Islands	127.357	0.799	9.3092	118.048	15	15
United States of America	88.4143	0.859	8.87933	79.535	63	62
Uruguay	85.4276	0.697	9.28096	76.1466	70	72
Uzbekistan	47.1715	0.631	8.79497	38.3766	152	151
Vanuatu	41.6957	0.485	8.78524	32.9104	158	157
Venezuela (Bolivarian Republic of)	63.6025	0.607	8.94945	54.653	110	110
Viet Nam	82.1444	0.617	8.78524	73.3591	79	79
Yemen	24.6111	0.412	8.92726	15.6838	196	195
Zambia	58.1114	0.505	8.79024	49.3212	124	124
Zimbabwe	71.0957	0.476	9.35609	61.7396	97	97

## Sheet: Table S8
Table S8. Frontier uterine cancer prevalence, and effective difference by country or territory. 2019
location	Age standardized Prevalence	value	Frontier Prevalence	Effective difference	Age standardized Prevalence rank	Effective difference rank
Afghanistan	40.1242	0.343	7.31511	32.8091	165	165
Albania	260.57	0.681	7.13728	253.433	43	43
Algeria	35.7725	0.652	7.31511	28.4573	167	167
American Samoa	561.55	0.712	7.36304	554.187	4	4
Andorra	330.418	0.894	7.31511	323.103	22	22
Angola	30.6897	0.47	7.13728	23.5524	179	178
Antigua and Barbuda	206.204	0.743	7.39109	198.813	66	66
Argentina	97.1264	0.708	7.43747	89.689	128	128
Armenia	288.771	0.689	7.37439	281.397	34	34
Australia	142.088	0.839	7.43366	134.654	102	102
Austria	206.024	0.849	7.34602	198.678	67	67
Azerbaijan	165.228	0.683	7.394	157.834	88	88
Bahamas	220.739	0.796	7.24911	213.49	62	62
Bahrain	131.537	0.751	7.19339	124.344	108	108
Bangladesh	24.6407	0.483	7.33907	17.3016	191	189
Barbados	327.402	0.742	7.42056	319.982	23	23
Belarus	234.01	0.745	7.26922	226.741	55	55
Belgium	229.497	0.851	7.36304	222.134	56	56
Belize	183.726	0.603	7.34833	176.377	78	78
Benin	24.2978	0.352	7.3173	16.9805	193	190
Bermuda	235.859	0.813	7.37439	228.484	52	52
Bhutan	34.3195	0.455	7.18521	27.1343	170	170
Bolivia (Plurinational State of)	142.628	0.566	7.39499	135.233	101	101
Bosnia and Herzegovina	301.583	0.718	7.15825	294.425	30	30
Botswana	79.0977	0.634	7.41548	71.6822	139	140
Brazil	98.1677	0.64	7.37439	90.7933	127	127
Brunei Darussalam	154.971	0.823	7.35233	147.618	95	95
Bulgaria	617.833	0.764	7.34536	610.488	2	2
Burkina Faso	24.497	0.257	14.4437	10.0533	192	195
Burundi	30.948	0.284	14.3256	16.6224	178	191
Cabo Verde	53.4782	0.525	7.31511	46.1631	151	151
Cambodia	132.139	0.469	7.23314	124.906	107	107
Cameroon	33.1398	0.49	7.4633	25.6765	174	174
Canada	253.28	0.873	7.37901	245.901	47	47
Central African Republic	22.1905	0.274	14.3076	7.88283	197	198
Chad	20.0557	0.238	14.2994	5.75632	198	199
Chile	88.5681	0.759	7.28107	81.2871	135	135
China	140.539	0.686	7.32852	133.211	103	103
Colombia	99.2736	0.633	7.13728	92.1363	125	125
Comoros	42.3302	0.455	7.26509	35.0651	164	164
Congo	48.6313	0.568	7.23314	41.3982	153	153
Cook Islands	168.688	0.764	7.23314	161.455	86	86
Costa Rica	162	0.68	7.23314	154.767	89	89
Cote d'Ivoire	22.421	0.408	7.39036	15.0306	196	193
Croatia	406.028	0.794	7.4633	398.565	10	10
Cuba	379.314	0.668	7.25983	372.054	15	15
Cyprus	261.051	0.841	7.43366	253.617	42	42
Czechia	299.321	0.828	7.32505	291.996	31	31
Democratic Republic of the Congo	26.1566	0.382	7.15325	19.0034	185	184
Denmark	219.429	0.89	7.34536	212.084	63	63
Djibouti	48.351	0.459	7.35505	40.9959	154	154
Dominica	123.262	0.729	7.43734	115.825	111	111
Dominican Republic	216.074	0.592	7.31511	208.759	64	64
Ecuador	172.288	0.64	7.40571	164.882	81	81
El Salvador	128.743	0.573	7.32205	121.421	109	109
Equatorial Guinea	46.8253	0.685	7.23314	39.5922	157	157
Eritrea	44.4728	0.396	7.35478	37.118	160	159
Estonia	381.809	0.835	7.40402	374.405	14	14
Eswatini	42.5846	0.577	7.23314	35.3514	163	163
Ethiopia	24.6765	0.343	7.34609	17.3304	190	188
Fiji	188.514	0.664	7.41201	181.102	75	75
Finland	222.491	0.856	7.37122	215.12	60	60
France	257.912	0.834	7.31511	250.596	45	45
Gabon	50.7027	0.656	7.23314	43.4695	152	152
Gambia	26.5873	0.399	7.13728	19.45	184	183
Georgia	457.731	0.702	7.33907	450.392	6	6
Germany	186.361	0.898	7.23314	179.128	77	77
Ghana	33.8518	0.557	7.2571	26.5947	172	172
Greece	324.494	0.794	7.38961	317.105	24	24
Greenland	47.8002	0.761	7.28808	40.5121	156	156
Grenada	356.76	0.669	7.35771	349.402	18	18
Guam	269.287	0.813	7.365	261.922	41	41
Guatemala	107.619	0.526	7.3231	100.296	118	118
Guinea	29.0454	0.325	7.31622	21.7291	180	179
Guinea-Bissau	29.0451	0.355	7.42181	21.6233	181	180
Guyana	193.136	0.618	7.27886	185.857	73	73
Haiti	89.3983	0.432	7.13728	82.261	134	133
Honduras	176.67	0.496	7.23913	169.43	80	80
Hungary	278.317	0.791	7.18521	271.131	39	39
Iceland	203.995	0.869	7.41249	196.583	69	69
India	31.0094	0.566	7.17468	23.8347	177	177
Indonesia	123.963	0.66	7.28107	116.682	110	110
Iran (Islamic Republic of)	67.326	0.67	7.31511	60.0109	145	145
Iraq	150.725	0.671	7.16923	143.556	98	98
Ireland	283.094	0.867	7.38967	275.704	38	38
Israel	190.719	0.803	7.32205	183.396	74	74
Italy	437.919	0.801	7.26509	430.654	8	8
Jamaica	159.904	0.684	7.36304	152.541	92	92
Japan	400.319	0.87	7.32969	392.989	11	11
Jordan	104.167	0.731	7.40958	96.7572	120	120
Kazakhstan	223.259	0.723	7.13728	216.122	59	59
Kenya	25.0141	0.508	7.43366	17.5805	188	187
Kiribati	122.289	0.527	7.46698	114.822	112	112
Kuwait	111.875	0.851	7.35478	104.52	116	116
Kyrgyzstan	157.085	0.596	7.15325	149.932	93	93
Laos	103.537	0.49	7.34536	96.1919	121	121
Latvia	450.242	0.82	7.43953	442.803	7	7
Lebanon	200.397	0.708	7.44965	192.948	70	70
Lesotho	43.7141	0.507	7.36998	36.3441	161	161
Liberia	26.8458	0.37	7.2734	19.5724	183	182
Libya	89.4826	0.709	7.45966	82.023	133	134
Lithuania	250.153	0.843	7.32205	242.831	48	48
Luxembourg	314.899	0.895	7.41699	307.482	27	27
Madagascar	33.2177	0.396	7.32205	25.8956	173	173
Malawi	18.4737	0.384	7.13728	11.3364	200	194
Malaysia	161.734	0.737	7.40415	154.33	90	90
Maldives	89.6847	0.562	7.23781	82.4468	132	132
Mali	23.0197	0.263	14.305	8.71471	195	197
Malta	238.213	0.801	7.40402	230.809	51	51
Marshall Islands	235.703	0.544	7.49294	228.21	53	53
Mauritania	34.2042	0.496	7.3969	26.8073	171	171
Mauritius	227.194	0.705	7.31511	219.879	57	57
Mexico	101.117	0.649	7.35169	93.7649	124	124
Micronesia (Federated States of)	298.799	0.58	7.44964	291.35	32	32
Monaco	135.747	0.902	7.32134	128.426	106	106
Mongolia	121.595	0.606	7.26509	114.33	113	113
Montenegro	315.531	0.791	7.28107	308.25	26	26
Morocco	69.913	0.548	7.28639	62.6266	143	143
Mozambique	35.0969	0.307	7.54176	27.5551	169	169
Myanmar	107.878	0.521	7.29704	100.581	117	117
Namibia	44.6797	0.612	7.32081	37.3589	158	158
Nauru	395.039	0.618	7.20118	387.838	12	12
Nepal	28.6215	0.422	7.41104	21.2105	182	181
Netherlands	304.17	0.883	7.24249	296.928	29	29
New Zealand	249.989	0.84	7.31511	242.674	50	50
Nicaragua	79.069	0.517	7.14008	71.9289	140	139
Niger	18.8575	0.162	15.2371	3.62033	199	200
Nigeria	10.5173	0.515	7.387	3.13029	201	201
Niue	369.606	0.711	7.13728	362.469	16	16
North Korea	180.763	0.558	7.39499	173.368	79	79
North Macedonia	467.242	0.744	7.40298	459.839	5	5
Northern Mariana Islands	696.858	0.771	7.4767	689.382	1	1
Norway	259.148	0.913	7.28107	251.867	44	44
Oman	48.2325	0.783	7.41996	40.8126	155	155
Pakistan	96.0224	0.449	7.23314	88.7892	129	129
Palau	44.5294	0.738	7.4724	37.057	159	160
Palestine	166.963	0.588	7.31511	159.648	87	87
Panama	160.253	0.686	7.32437	152.929	91	91
Papua New Guinea	98.4212	0.394	7.13728	91.284	126	126
Paraguay	150.319	0.638	7.32605	142.993	99	99
Peru	151.157	0.648	7.16124	143.996	97	97
Philippines	143.452	0.623	7.438	136.014	100	100
Portugal	274.187	0.743	7.23314	266.954	40	40
Puerto Rico	221.479	0.814	7.37439	214.105	61	61
Qatar	91.6181	0.83	7.39348	84.2247	130	130
Republic of Moldova	250.078	0.696	7.34602	242.732	49	49
Romania	285.36	0.76	7.36304	277.997	36	37
Russian Federation	594.39	0.805	7.40402	586.986	3	3
Rwanda	38.7425	0.429	7.14195	31.6005	166	166
Saint Kitts and Nevis	287.248	0.746	7.17722	280.071	35	35
Saint Lucia	205.385	0.67	7.29704	198.088	68	68
Saint Vincent and the Grenadines	292.522	0.627	7.41853	285.103	33	33
Samoa	197.889	0.641	7.41716	190.472	72	72
San Marino	84.0449	0.884	7.4248	76.6201	137	137
Sao Tome and Principe	61.5281	0.502	7.23314	54.2949	147	147
Saudi Arabia	113.735	0.805	7.23314	106.502	115	115
Serbia	422.368	0.767	7.37901	414.989	9	9
Seychelles	210.165	0.724	7.37439	202.791	65	65
Sierra Leone	25.0454	0.347	7.43997	17.6054	187	186
Singapore	170.604	0.861	7.40402	163.2	83	83
Slovakia	362.41	0.812	7.37239	355.038	17	17
Slovenia	285.288	0.84	7.28107	278.007	37	36
Solomon Islands	337.894	0.407	7.28107	330.613	21	21
Somalia	24.6769	0.081	15.2433	9.43364	189	196
South Africa	32.135	0.678	7.31511	24.8199	176	176
South Korea	105.496	0.878	7.36304	98.1333	119	119
South Sudan	23.3327	0.363	7.29042	16.0423	194	192
Spain	323.707	0.767	7.36719	316.34	25	25
Sri Lanka	116.521	0.69	7.13728	109.384	114	114
Sudan	35.3564	0.515	7.41601	27.9404	168	168
Suriname	75.2473	0.636	7.36188	67.8855	141	141
Sweden	200.006	0.872	7.43598	192.57	71	71
Switzerland	171.915	0.929	7.13728	164.777	82	82
Syrian Arab Republic	68.6624	0.619	7.36304	61.2993	144	144
Taiwan (Province of China)	351.62	0.868	7.13728	344.483	20	20
Tajikistan	187.936	0.539	7.13728	180.799	76	76
Thailand	103.024	0.687	7.34034	95.6836	122	122
Timor-Leste	102.568	0.514	7.39057	95.1777	123	123
Togo	25.81	0.417	7.13728	18.6728	186	185
Tokelau	352.836	0.626	7.20917	345.627	19	19
Tonga	169.958	0.636	7.34706	162.611	84	85
Trinidad and Tobago	152.398	0.757	7.35313	145.045	96	96
Tunisia	63.8971	0.672	7.31926	56.5778	146	146
Turkey	137.133	0.748	7.32437	129.809	105	105
Turkmenistan	58.8263	0.67	7.42231	51.404	148	148
Tuvalu	256.147	0.589	7.42764	248.719	46	46
Uganda	57.5341	0.404	7.26178	50.2724	149	149
Ukraine	304.473	0.736	7.31511	297.158	28	28
United Arab Emirates	82.8063	0.88	7.32605	75.4803	138	138
United Kingdom	225.002	0.847	7.36304	217.639	58	58
United Republic of Tanzania	43.4661	0.423	7.32205	36.144	162	162
United States Virgin Islands	169.848	0.799	7.23314	162.615	85	84
United States of America	388.943	0.859	7.31511	381.628	13	13
Uruguay	91.0208	0.697	7.36304	83.6578	131	131
Uzbekistan	234.799	0.631	7.4625	227.337	54	54
Vanuatu	154.977	0.485	7.32205	147.655	94	94
Venezuela (Bolivarian Republic of)	138.419	0.607	7.31511	131.104	104	104
Viet Nam	74.1638	0.617	7.40402	66.7597	142	142
Yemen	32.767	0.412	7.2571	25.5099	175	175
Zambia	56.1528	0.505	7.15325	48.9995	150	150
Zimbabwe	87.6029	0.476	7.40402	80.1989	136	136

## Sheet: Table S9
Table S9 GBD classification of causes of cervical cancer, ovarian cancer, and uterine cancer and corresponding ICD 10 codes
Cause	ICD-10
Cervical cancer	C53
Ovarian cancer	C56
Uterine cancer	C54
